# Supplementary material for: Molecular Mechanisms of Drug Resistance in Clear Cell Renal Cell Carcinoma
Source: Cancers (Basel). 2025 May 10;17(10):1613. doi: 10.3390/cancers17101613 (PMC12110057; doi:10.3390/cancers17101613)
Supplement: Supplementary file 1 [file cancers-17-01613-s001.zip]

Archive with 1 entries (1 files):
- cancers-3594358-supplementary.xlsx
