# Supplementary material for: Molecular Mechanisms of Drug Resistance in Clear Cell Renal Cell Carcinoma
Source: Cancers (Basel). 2025 May 10;17(10):1613. doi: 10.3390/cancers17101613 (PMC12110057; doi:10.3390/cancers17101613)
Supplement: Supplementary file 1 [file cancers-17-01613-s001.zip › cancers-3594358-supplementary.xlsx]

## Sheet: csv-renalcellc-set
PMID,Title,Authors,Citation,First Author,Journal/Book,Publication Year,Create Date,PMCID,NIHMS ID,DOI;;;;
27595394,"Targeting renal cell carcinoma with a HIF-2 antagonist","Chen W, Hill H, Christie A, Kim MS, Holloman E, Pavia-Jimenez A, Homayoun F, Ma Y, Patel N, Yell P, Hao G, Yousuf Q, Joyce A, Pedrosa I, Geiger H, Zhang H, Chang J, Gardner KH, Bruick RK, Reeves C, Hwang TH, Courtney K, Frenkel E, Sun X, Zojwalla N, Wong T, Rizzi JP, Wallace EM, Josey JA, Xie Y, Xie XJ, Kapur P, McKay RM, Brugarol…
37078777,"ZDHHC2-Mediated AGK Palmitoylation Activates AKT-mTOR Signaling to Reduce Sunitinib Sensitivity in Renal Cell Carcinoma","Sun Y, Zhu L, Liu P, Zhang H, Guo F, Jin X.","Cancer Res. 2023 Jun 15;"83(12):2034-2051. doi: 10.1158/0008-5472.CAN-22-3105."",""Sun Y"",""Cancer Res"",""2023"",""2023/04/20"",""PMC10267682"","""",""10.1158/0008-5472.CAN-22-3105""";;;
37990041,"The renal cell carcinoma drug market","Tur J, Webster RM.","Nat Rev Drug Discov. 2024 Jan;"23(1):16-17. doi: 10.1038/d41573-023-00186-7."",""Tur J"",""Nat Rev Drug Discov"",""2024"",""2023/11/22"","""","""",""10.1038/d41573-023-00186-7""";;;
32405063,"High systemic and tumor-associated IL-8 correlates with reduced clinical benefit of PD-L1 blockade","Yuen KC, Liu LF, Gupta V, Madireddi S, Keerthivasan S, Li C, Rishipathak D, Williams P, Kadel EE 3rd, Koeppen H, Chen YJ, Modrusan Z, Grogan JL, Banchereau R, Leng N, Thastrom A, Shen X, Hashimoto K, Tayama D, van der Heijden MS, Rosenberg JE, McDermott DF, Powles T, Hegde PS, Huseni MA,…
36923928,"AIM2 promotes renal cell carcinoma progression and sunitinib resistance through FOXO3a-ACSL4 axis-regulated ferroptosis","Wang Q, Gao S, Shou Y, Jia Y, Wei Z, Liu Y, Shi J, Miao D, Miao Q, Zhao C, Liu C, Yang H, Xu T, Zhang X.","Int J Biol Sci. 2023 Feb 13;"19(4):1266-1283. doi: 10.7150/ijbs.79853. eCollection 2023."",""Wang Q"",""Int J Biol Sci"",""2023"",""2023/03/16"",""PMC10008700""…
35216667,"Fumarate inhibits PTEN to promote tumorigenesis and therapeutic resistance of type2 papillary renal cell carcinoma","Ge X, Li M, Yin J, Shi Z, Fu Y, Zhao N, Chen H, Meng L, Li X, Hu Z, Zhao X, Guo H, Qian X.","Mol Cell. 2022 Apr 7;"82(7):1249-1260.e7. doi: 10.1016/j.molcel.2022.01.029. Epub 2022 Feb 24."",""Ge X"",""Mol Cell"",""2022"",""2022/02/26"","""","""",""10.1016/j.molcel.2022.01…
36264173,"Extracellular Vesicle-Mediated Transfer of LncRNA IGFL2-AS1 Confers Sunitinib Resistance in Renal Cell Carcinoma","Pan Y, Lu X, Shu G, Cen J, Lu J, Zhou M, Huang K, Dong J, Li J, Lin H, Song H, Xu Q, Han H, Chen Z, Chen W, Luo J, Wei J, Zhang J.","Cancer Res. 2023 Jan 4;"83(1):103-116. doi: 10.1158/0008-5472.CAN-21-3432."",""Pan Y"",""Cancer Res"",""2023"",""2022/10/20"",""PMC9811158"",…
35538475,"N(6)-methyladenosine-modified TRAF1 promotes sunitinib resistance by regulating apoptosis and angiogenesis in a METTL14-dependent manner in renal cell carcinoma","Chen Y, Lu Z, Qi C, Yu C, Li Y, Huan W, Wang R, Luo W, Shen D, Ding L, Ren L, Xie H, Xue D, Wang M, Ni K, Xia L, Qian J, Li G.","Mol Cancer. 2022 May 10;"21(1):111. doi: 10.1186/s12943-022-01549-1."",""Chen Y"",""Mol Cancer"",…
27117758,"Exosome-Transmitted lncARSR Promotes Sunitinib Resistance in Renal Cancer by Acting as a Competing Endogenous RNA","Qu L, Ding J, Chen C, Wu ZJ, Liu B, Gao Y, Chen W, Liu F, Sun W, Li XF, Wang X, Wang Y, Xu ZY, Gao L, Yang Q, Xu B, Li YM, Fang ZY, Xu ZP, Bao Y, Wu DS, Miao X, Sun HY, Sun YH, Wang HY, Wang LH.","Cancer Cell. 2016 May 9;"29(5):653-668. doi: 10.1016/j.ccell.2016.03.004. Ep…
34987655,"Erratum: Inhibition of SMYD2 suppresses tumor progression by down-regulating microRNA-125b and attenuates multi-drug resistance in renal cell carcinoma: Erratum","Yan L, Ding B, Liu H, Zhang Y, Zeng J, Hu J, Yao W, Yu G, An R, Chen Z, Ye Z, Xing J, Xiao K, Wu L, Xu H.","Theranostics. 2022 Jan 1;"12(1):419-420. doi: 10.7150/thno.68810. eCollection 2022."",""Yan L"",""Theranostics"",""202…
38061153,"Identification of prognostic coagulation-related signatures in clear cell renal cell carcinoma through integrated multi-omics analysis and machine learning","Liu R, Wang Q, Zhang X.","Comput Biol Med. 2024 Jan;"168:107779. doi: 10.1016/j.compbiomed.2023.107779. Epub 2023 Dec 6."",""Liu R"",""Comput Biol Med"",""2024"",""2023/12/07"","""","""",""10.1016/j.compbiomed.2023.107779""";;;
39068164,"DEPDC1 as a metabolic target regulates glycolysis in renal cell carcinoma through AKT/mTOR/HIF1? pathway","Di SC, Chen WJ, Yang W, Zhang XM, Dong KQ, Tian YJ, Sun Y, Qian C, Chen JX, Liu ZC, Gong ZX, Chu J, Zhou W, Pan XW, Cui XG.","Cell Death Dis. 2024 Jul 27;"15(7):533. doi: 10.1038/s41419-024-06913-1."",""Di SC"",""Cell Death Dis"",""2024"",""2024/07/27"",""PMC11283501"","""",""10.10…
29033244,"iASPP Is an Antioxidative Factor and Drives Cancer Growth and Drug Resistance by Competing with Nrf2 for Keap1 Binding","Ge W, Zhao K, Wang X, Li H, Yu M, He M, Xue X, Zhu Y, Zhang C, Cheng Y, Jiang S, Hu Y.","Cancer Cell. 2017 Nov 13;"32(5):561-573.e6. doi: 10.1016/j.ccell.2017.09.008. Epub 2017 Oct 12."",""Ge W"",""Cancer Cell"",""2017"",""2017/10/17"","""","""",""10.1016/j.ccell.2017…
39119834,"Methuosis Inducer SGI-1027 Cooperates with Everolimus to Promote Apoptosis and Pyroptosis by Triggering Lysosomal Membrane Permeability in Renal Cancer","Luo Y, Guan B, Deng X, Bai P, Huang H, Miao C, Sun A, Li Z, Yang D, Wang X, Shao Z, Wu Y, Xing J, Chen B, Wang T.","Adv Sci (Weinh). 2024 Oct;"11(38):e2404693. doi: 10.1002/advs.202404693. Epub 2024 Aug 9."",""Luo Y"",""Adv Sci (Weinh)…
36275458,"IQGAP3 in clear cell renal cell carcinoma contributes to drug resistance and genome stability","Li W, Wang Z, Wang H, Zhang J, Wang X, Xing S, Chen S.","PeerJ. 2022 Oct 18;"10:e14201. doi: 10.7717/peerj.14201. eCollection 2022."",""Li W"",""PeerJ"",""2022"",""2022/10/24"",""PMC9586079"","""",""10.7717/peerj.14201""";;;
20924226,"The end of chemotherapy in renal cell carcinoma: for much but not for all","Iacovelli R, Raimondi C, Palazzo A.","Am J Clin Oncol. 2010 Oct;"33(5):522-3. doi: 10.1097/COC.0b013e3181dea9d2."",""Iacovelli R"",""Am J Clin Oncol"",""2010"",""2010/10/07"","""","""",""10.1097/COC.0b013e3181dea9d2""";;;
38953023,"Anoikis resistance regulates immune infiltration and drug sensitivity in clear-cell renal cell carcinoma: insights from multi omics, single cell analysis and in vitro experiment","Wen X, Hou J, Qi T, Cheng X, Liao G, Fang S, Xiao S, Qiu L, Wei W.","Front Immunol. 2024 Jun 17;"15:1427475. doi: 10.3389/fimmu.2024.1427475. eCollection 2024."",""Wen X"",""Front Immunol"",""2024"",""2024/07/…
26568023,"Targeting fibroblast growth factor receptor (FGFR) pathway in renal cell carcinoma","Massari F, Ciccarese C, Santoni M, Lopez-Beltran A, Scarpelli M, Montironi R, Cheng L.","Expert Rev Anticancer Ther. 2015;"15(12):1367-9. doi: 10.1586/14737140.2015.1110488. Epub 2015 Nov 14."",""Massari F"",""Expert Rev Anticancer Ther"",""2015"",""2015/11/17"","""","""",""10.1586/14737140.2015.1110488…
38861592,"Unconventional mechanism of action and resistance to rapalogs in renal cancer","Yang J, Butti R, Cohn S, Toffessi-Tcheuyap V, Mal A, Nguyen M, Stevens C, Christie A, Mishra A, Ma Y, Kim J, Abraham R, Kapur P, Hammer RE, Brugarolas J.","Proc Natl Acad Sci U S A. 2024 Jun 18;"121(25):e2310793121. doi: 10.1073/pnas.2310793121. Epub 2024 Jun 11."",""Yang J"",""Proc Natl Acad Sci U S A"",""2…
37866104,"CircPTEN suppresses human clear cell renal carcinoma progression and resistance to mTOR inhibitors by targeting epigenetic modification","Zhan Y, Liu Y, Yang R, Chen Q, Teng F, Huang Y, Jiang X, Wang Y, Yu B, Zhang D, Bao L, Liu X, Huang J.","Drug Resist Updat. 2023 Nov;"71:101003. doi: 10.1016/j.drup.2023.101003. Epub 2023 Sep 2."",""Zhan Y"",""Drug Resist Updat"",""2023"",""2023/10/22…
34208775,"Molecular and Functional Analysis of Sunitinib-Resistance Induction in Human Renal Cell Carcinoma Cells","Rausch M, Rutz A, Allard PM, Delucinge-Vivier C, Docquier M, Dormond O, Wolfender JL, Nowak-Sliwinska P.","Int J Mol Sci. 2021 Jun 16;"22(12):6467. doi: 10.3390/ijms22126467."",""Rausch M"",""Int J Mol Sci"",""2021"",""2021/07/02"",""PMC8235637"","""",""10.3390/ijms22126467""";;;
38702028,"MIER2/PGC1A elicits sunitinib resistance via lipid metabolism in renal cell carcinoma","Wei Z, Ye Y, Liu C, Wang Q, Zhang Y, Chen K, Cheng G, Zhang X.","J Adv Res. 2024 May 1:S2090-1232(24)00177-2. doi: 10.1016/j.jare.2024.04.032. Online ahead of print.","Wei Z","J Adv Res","2024","2024/05/03","","","10.1016/j.jare.2024.04.032";;;;
37713333,"Potential repurposing of DPP4 inhibitors for target therapy resistance in renal cell carcinoma","Horie K, Inoue S.","Oncotarget. 2023 Sep 15;"14:807-808. doi: 10.18632/oncotarget.28463."",""Horie K"",""Oncotarget"",""2023"",""2023/09/15"",""PMC10503739"","""",""10.18632/oncotarget.28463""";;;
38467852,"Downregulation of UBB potentiates SP1/VEGFA-dependent angiogenesis in clear cell renal cell carcinoma","Wang J, Zhao E, Geng B, Zhang W, Li Z, Liu Q, Liu W, Zhang W, Hou W, Zhang N, Liu Z, You B, Wu P, Li X.","Oncogene. 2024 May;"43(18):1386-1396. doi: 10.1038/s41388-024-03003-6. Epub 2024 Mar 11."",""Wang J"",""Oncogene"",""2024"",""2024/03/12"",""PMC11065696"","""",""10.1038/s41388-02…
35958896,"MiRNA-148a inhibits cell growth and drug resistance by regulating WNT10a expression in renal cell carcinoma","Chen Y, Liu W, Li D, Cao Y, Wang W, Li C, An R.","Transl Androl Urol. 2022 Jul;"11(7):996-1006. doi: 10.21037/tau-22-464."",""Chen Y"",""Transl Androl Urol"",""2022"",""2022/08/12"",""PMC9360522"","""",""10.21037/tau-22-464""";;;
37002206,"circPTPN12 promotes the progression and sunitinib resistance of renal cancer via hnRNPM/IL-6/STAT3 pathway","Shou Y, Yue C, Wang Q, Liu J, Xu J, Miao Q, Liu D, Yang H, Liu Y, Zhang X.","Cell Death Dis. 2023 Mar 31;"14(3):232. doi: 10.1038/s41419-023-05717-z."",""Shou Y"",""Cell Death Dis"",""2023"",""2023/03/31"",""PMC10066201"","""",""10.1038/s41419-023-05717-z""";;;
38373588,"Upregulation of serine metabolism enzyme PSAT1 predicts poor prognosis and promotes proliferation, metastasis and drug resistance of clear cell renal cell carcinoma","Ye J, Huang X, Tian S, Wang J, Wang H, Feng H, Zhao X, Cao S, Xuan Y, Li X, Ma X, Huang Y, Zhang X.","Exp Cell Res. 2024 Apr 1;"437(1):113977. doi: 10.1016/j.yexcr.2024.113977. Epub 2024 Feb 17."",""Ye J"",""Exp Cell Res""…
26483056,"The Right Drug for the Right Patient: Navigating Systemic Therapy Options in Metastatic Renal Cell Carcinoma and Future Directions","Choueiri TK, Motzer RJ.","J Natl Compr Canc Netw. 2015 Oct;"13(10):1168-70. doi: 10.6004/jnccn.2015.0145."",""Choueiri TK"",""J Natl Compr Canc Netw"",""2015"",""2015/10/21"","""","""",""10.6004/jnccn.2015.0145""";;;
39276723,"O-GlcNAcylation regulation of RIPK1-dependent apoptosis dictates sensitivity to sunitinib in renal cell carcinoma","Zeng X, Chen Z, Zhu Y, Liu L, Zhang Z, Xiao Y, Wang Q, Pang S, Zhao F, Xu B, Leng M, Liu X, Hu C, Zeng S, Li F, Xie W, Tan W, Zheng Z.","Drug Resist Updat. 2024 Nov;"77:101150. doi: 10.1016/j.drup.2024.101150. Epub 2024 Sep 12."",""Zeng X"",""Drug Resist Updat"",""2024"","…
36590170,"SLC17A9-PTHLH-EMT axis promotes proliferation and invasion of clear renal cell carcinoma","Li W, Xu N, Meng X, Yuan H, Yu T, Miao Q, Yang H, Hai B, Xiao W, Zhang X.","iScience. 2022 Dec 9;"26(1):105764. doi: 10.1016/j.isci.2022.105764. eCollection 2023 Jan 20."",""Li W"",""iScience"",""2022"",""2023/01/02"",""PMC9800294"","""",""10.1016/j.isci.2022.105764""";;;
27162048,"Kidney cancer: Exosome transmission of sunitinib resistance","Stone L.","Nat Rev Urol. 2016 Jun;"13(6):297. doi: 10.1038/nrurol.2016.88. Epub 2016 May 10."",""Stone L"",""Nat Rev Urol"",""2016"",""2016/05/11"","""","""",""10.1038/nrurol.2016.88""";;;
23610116,"Initial clinical sensitivity and acquired resistance to MET inhibition in MET-mutated papillary renal cell carcinoma","Diamond JR, Salgia R, Varella-Garcia M, Kanteti R, LoRusso PM, Clark JW, Xu LG, Wilner K, Eckhardt SG, Ching KA, Lira ME, Schoenmakers EF, Christensen JG, Camidge DR.","J Clin Oncol. 2013 Jun 1;"31(16):e254-8. doi: 10.1200/JCO.2012.46.4289. Epub 2013 Apr 22."",""Diamond…
19945958,"VEGFR TKI 'resistance' or transient clinical insensitivity to VEGFR TKI in metastatic renal cell carcinoma","Ravaud A, Digue L, Trufflandier N, Smith D.","Ann Oncol. 2010 Feb;"21(2):431-432. doi: 10.1093/annonc/mdp548. Epub 2009 Nov 26."",""Ravaud A"",""Ann Oncol"",""2010"",""2009/12/01"","""","""",""10.1093/annonc/mdp548""";;;
39073752,"HDAC8 Enhances the Function of HIF-2? by Deacetylating ETS1 to Decrease the Sensitivity of TKIs in ccRCC","Qian K, Li W, Ren S, Peng W, Qing B, Liu X, Wei X, Zhu L, Wang Y, Jin X.","Adv Sci (Weinh). 2024 Sep;"11(36):e2401142. doi: 10.1002/advs.202401142. Epub 2024 Jul 29."",""Qian K"",""Adv Sci (Weinh)"",""2024"",""2024/07/29"",""PMC11423204"","""",""10.1002/advs.202401142""";;;
39600540,"STAT2/SLC27A3/PINK1-Mediated Mitophagy Remodeling Lipid Metabolism Contributes to Pazopanib Resistance in Clear Cell Renal Cell Carcinoma","Lu D, Li Y, Niu X, Sun J, Zhan W, Shi Y, Yu K, Huang S, Liu X, Xie L, Ma X, Liu B.","Research (Wash D C). 2024 Nov 26;"7:0539. doi: 10.34133/research.0539. eCollection 2024."",""Lu D"",""Research (Wash D C)"",""2024"",""2024/11/27"",""PMC11588985"",…
36915885,"CENPF promotes the proliferation of renal cell carcinoma in vitro","Zhang J, Wang Z, Liu Z, Chen Z, Jiang J, Ji Y, Zhang Y, Zhu H, Zheng B.","Transl Androl Urol. 2023 Feb 28;"12(2):320-329. doi: 10.21037/tau-22-797. Epub 2023 Feb 27."",""Zhang J"",""Transl Androl Urol"",""2023"",""2023/03/14"",""PMC10006003"","""",""10.21037/tau-22-797""";;;
38822145,"PDZK1 confers sensitivity to sunitinib in clear cell renal cell carcinoma by suppressing the PDGFR-? pathway","Wang H, Zhang L, Liu H, Yang Y, Lu W, Cao X, Yang X, Qin Q, Song R, Feng D, Wang S, Bai T, He J.","Br J Cancer. 2024 Jul;"131(2):347-360. doi: 10.1038/s41416-024-02725-4. Epub 2024 May 31."",""Wang H"",""Br J Cancer"",""2024"",""2024/05/31"",""PMC11263541"","""",""10.1038/s4141…
39664571,"IKBKE regulates renal cell carcinoma progression and sunitinib resistance through the RRM2-AKT pathway","Liu S, Li J, Zhang J, Wan F, Hong Z, Hong Z, Dai B.","Int J Biol Sci. 2024 Nov 11;"20(15):6146-6161. doi: 10.7150/ijbs.102666. eCollection 2024."",""Liu S"",""Int J Biol Sci"",""2024"",""2024/12/12"",""PMC11628342"","""",""10.7150/ijbs.102666""";;;
32011160,"Noncoding RNAs orchestrate cell growth, death and drug resistance in renal cell carcinoma","Fawzy MS, Toraih EA, Ageeli EA, Al-Qahtanie SA, Hussein MH, Kandil E.","Epigenomics. 2020 Feb;"12(3):199-219. doi: 10.2217/epi-2019-0120. Epub 2020 Feb 3."",""Fawzy MS"",""Epigenomics"",""2020"",""2020/02/04"","""","""",""10.2217/epi-2019-0120""";;;
38768682,"Preoperative neoadjuvant targeted therapy remodels intra-tumoral heterogeneity of clear-cell renal cell carcinoma and ferroptosis inhibition induces resistance progression","Chen WJ, Pan XW, Song X, Liu ZC, Xu D, Chen JX, Dong KQ, Di SC, Ye JQ, Gan SS, Wang LH, Zhou W, Cui XG.","Cancer Lett. 2024 Jul 1;"593:216963. doi: 10.1016/j.canlet.2024.216963. Epub 2024 May 18."",""Chen WJ"",""Can…
39425205,"SEC14L3 knockdown inhibited clear cell renal cell carcinoma proliferation, metastasis and sunitinib resistance through an SEC14L3/RPS3/NF?B positive feedback loop","Jiang Z, Yang G, Wang G, Wan J, Zhang Y, Song W, Zhang H, Ni J, Zhang H, Luo M, Wang K, Peng B.","J Exp Clin Cancer Res. 2024 Oct 19;"43(1):288. doi: 10.1186/s13046-024-03206-5."",""Jiang Z"",""J Exp Clin Cancer Res"",""2024…
34107167,"Cancer-associated fibroblasts in renal cell carcinoma: implication in prognosis and resistance to anti-angiogenic therapy","Ambrosetti D, Coutts M, Paoli C, Durand M, Borchiellini D, Montemagno C, Rastoin O, Borderie A, Grepin R, Rioux-Leclercq N, Bernhard JC, Pagès G, Dufies M.","BJU Int. 2022 Jan;"129(1):80-92. doi: 10.1111/bju.15506. Epub 2021 Aug 8."",""Ambrosetti D"",""BJU Int"",""…
34648917,"Everolimus accelerates Erastin and RSL3-induced ferroptosis in renal cell carcinoma","Yangyun W, Guowei S, Shufen S, Jie Y, Rui Y, Yu R.","Gene. 2022 Jan 30;"809:145992. doi: 10.1016/j.gene.2021.145992. Epub 2021 Oct 11."",""Yangyun W"",""Gene"",""2022"",""2021/10/14"","""","""",""10.1016/j.gene.2021.145992""";;;
35476809,"Role of Sam68 in Sunitinib induced renal cell carcinoma apoptosis","Wu Z, Peng Y, Xiong L, Wang J, Li Z, Ning K, Deng M, Wang N, Wei W, Li Z, Dong P, Yu C, Zhou F, Zhang Z.","Cancer Med. 2022 Oct;"11(19):3674-3686. doi: 10.1002/cam4.4743. Epub 2022 Apr 10."",""Wu Z"",""Cancer Med"",""2022"",""2022/04/27"",""PMC9554455"","""",""10.1002/cam4.4743""";;;
34974812,"Nc886 promotes renal cancer cell drug-resistance by enhancing EMT through Rock2 phosphorylation-mediated ?-catenin nuclear translocation","Gao W, Zhang S, Guorong L, Liu Q, Zhu A, Gui F, Zou Y, Wu Y, Luo Y, Hong Z.","Cell Cycle. 2022 Feb;"21(4):340-351. doi: 10.1080/15384101.2021.2020431. Epub 2022 Jan 2."",""Gao W"",""Cell Cycle"",""2022"",""2022/01/03"",""PMC8855853"","""",""10.1080/1…
35550407,"Characterization and function of biomarkers in sunitinib-resistant renal carcinoma cells","Wang YL, Liu H, Wan LL, Pan KH, Ni JX, Hu Q, Bin X, Chen M.","Gene. 2022 Jul 20;"832:146514. doi: 10.1016/j.gene.2022.146514. Epub 2022 May 9."",""Wang YL"",""Gene"",""2022"",""2022/05/13"","""","""",""10.1016/j.gene.2022.146514""";;;
39477683,"Atractylenolide I inhibits angiogenesis and reverses sunitinib resistance in clear cell renal cell carcinoma through ATP6V0D2-mediated autophagic degradation of EPAS1/HIF2?","Li Q, Zeng K, Chen Q, Han C, Wang X, Li B, Miao J, Zheng B, Liu J, Yuan X, Liu B.","Autophagy. 2025 Mar;"21(3):619-638. doi: 10.1080/15548627.2024.2421699. Epub 2024 Nov 4."",""Li Q"",""Autophagy"",""2025"",""2024/…
38802739,"CD276 enhances sunitinib resistance in clear cell renal cell carcinoma by promoting DNA damage repair and activation of FAK-MAPK signaling pathway","Zhang ZY, Xu JH, Zhang JL, Lin YX, Ou-Yang J.","BMC Cancer. 2024 May 27;"24(1):650. doi: 10.1186/s12885-024-12402-7."",""Zhang ZY"",""BMC Cancer"",""2024"",""2024/05/27"",""PMC11131182"","""",""10.1186/s12885-024-12402-7""";;;
33547392,"Plk1, upregulated by HIF-2, mediates metastasis and drug resistance of clear cell renal cell carcinoma","Dufies M, Verbiest A, Cooley LS, Ndiaye PD, He X, Nottet N, Souleyreau W, Hagege A, Torrino S, Parola J, Giuliano S, Borchiellini D, Schiappa R, Mograbi B, Zucman-Rossi J, Bensalah K, Ravaud A, Auberger P, Bikfalvi A, Chamorey E, Rioux-Leclercq N, Mazure NM, Beuselinck B, Cao Y, Bern…
33759378,"Single-cell analysis reveals metastatic cell heterogeneity in clear cell renal cell carcinoma","Liu K, Gao R, Wu H, Wang Z, Han G.","J Cell Mol Med. 2021 May;"25(9):4260-4274. doi: 10.1111/jcmm.16479. Epub 2021 Mar 23."",""Liu K"",""J Cell Mol Med"",""2021"",""2021/03/24"",""PMC8093989"","""",""10.1111/jcmm.16479""";;;
36138026,"Resistance to tyrosine kinase inhibitors promotes renal cancer progression through MCPIP1 tumor-suppressor downregulation and c-Met activation","Marona P, Górka J, Kwapisz O, Jura J, Rys J, Hoffman RM, Miekus K.","Cell Death Dis. 2022 Sep 22;"13(9):814. doi: 10.1038/s41419-022-05251-4."",""Marona P"",""Cell Death Dis"",""2022"",""2022/09/22"",""PMC9500022"","""",""10.1038/s41419-022-052…
39247316,"Vasculogenic mimicry-related gene prognostic index for predicting prognosis, immune microenvironment in clear cell renal cell carcinoma","Ou J, Yin H, Shu F, Wu Z, Liu S, Ye J, Zhang S.","Heliyon. 2024 Aug 14;"10(16):e36235. doi: 10.1016/j.heliyon.2024.e36235. eCollection 2024 Aug 30."",""Ou J"",""Heliyon"",""2024"",""2024/09/09"",""PMC11380016"","""",""10.1016/j.heliyon.2024.e36235""";…
39329191,"Engineered Biomimetic Nanovesicles Synergistically Remodel Folate-Nucleotide and ?-Aminobutyric Acid Metabolism to Overcome Sunitinib-Resistant Renal Cell Carcinoma","Lv M, Liu B, Duan Y, Lin J, Dai L, Li Y, Yu J, Liao J, Zhang J, Duan Y.","ACS Nano. 2024 Oct 8;"18(40):27487-27502. doi: 10.1021/acsnano.4c08055. Epub 2024 Sep 27."",""Lv M"",""ACS Nano"",""2024"",""2024/09/27"","""","""",…
21599510,"Interferon-? induces G1 cell-cycle arrest in renal cell carcinoma cells via activation of Jak-Stat signaling","Shang D, Yang P, Liu Y, Song J, Zhang F, Tian Y.","Cancer Invest. 2011 Jun;"29(5):347-52. doi: 10.3109/07357907.2011.568566."",""Shang D"",""Cancer Invest"",""2011"",""2011/05/24"","""","""",""10.3109/07357907.2011.568566""";;;
39301023,"TUBA1C orchestrates the immunosuppressive tumor microenvironment and resistance to immune checkpoint blockade in clear cell renal cell carcinoma","Li J, Chen M, Tong M, Cao Q.","Front Immunol. 2024 Sep 5;"15:1457691. doi: 10.3389/fimmu.2024.1457691. eCollection 2024."",""Li J"",""Front Immunol"",""2024"",""2024/09/20"",""PMC11410638"","""",""10.3389/fimmu.2024.1457691""";;;
36016998,"A prognosis model for clear cell renal cell carcinoma based on four necroptosis-related genes","Qiu Q, Li Y, Zhang Y, Hou Y, Hu J, Wang L, Chen Z, Lei Y, Du Y, Liu X.","Front Med (Lausanne). 2022 Aug 9;"9:942991. doi: 10.3389/fmed.2022.942991. eCollection 2022."",""Qiu Q"",""Front Med (Lausanne)"",""2022"",""2022/08/26"",""PMC9395686"","""",""10.3389/fmed.2022.942991""";;;
28978636,"EZH2 Modifies Sunitinib Resistance in Renal Cell Carcinoma by Kinome Reprogramming","Adelaiye-Ogala R, Budka J, Damayanti NP, Arrington J, Ferris M, Hsu CC, Chintala S, Orillion A, Miles KM, Shen L, Elbanna M, Ciamporcero E, Arisa S, Pettazzoni P, Draetta GF, Seshadri M, Hancock B, Radovich M, Kota J, Buck M, Keilhack H, McCarthy BP, Persohn SA, Territo PR, Zang Y, Irudayaraj J, Tao WA,…
32234883,"PTEN Is Involved in Sunitinib and Sorafenib Resistance in Renal Cell Carcinoma","Sekino Y, Hagura T, Han X, Babasaki T, Goto K, Inoue S, Hayashi T, Teishima J, Shigeta M, Taniyama D, Kuraoka K, Sentani K, Yasui W, Matsubara A.","Anticancer Res. 2020 Apr;"40(4):1943-1951. doi: 10.21873/anticanres.14149."",""Sekino Y"",""Anticancer Res"",""2020"",""2020/04/03"","""","""",""10.21873/antica…
35671305,"Mitochondrial metabolic reprogramming by SIRT3 regulation ameliorates drug resistance in renal cell carcinoma","Gu YR, Kim J, Na JC, Han WK.","PLoS One. 2022 Jun 7;"17(6):e0269432. doi: 10.1371/journal.pone.0269432. eCollection 2022."",""Gu YR"",""PLoS One"",""2022"",""2022/06/07"",""PMC9173632"","""",""10.1371/journal.pone.0269432""";;;
33790572,"Global Characterization of Immune Infiltration in Clear Cell Renal Cell Carcinoma","Zheng Y, Wen Y, Cao H, Gu Y, Yan L, Wang Y, Wang L, Zhang L, Shao F.","Onco Targets Ther. 2021 Mar 22;"14:2085-2100. doi: 10.2147/OTT.S282763. eCollection 2021."",""Zheng Y"",""Onco Targets Ther"",""2021"",""2021/04/01"",""PMC7997590"","""",""10.2147/OTT.S282763""";;;
32674211,"Final Data Analysis Supports Tivozanib as Superior Treatment for Patients With RCC","Wright KM.","Oncology (Williston Park). 2020 Jul 15;"34(7):257."",""Wright KM"",""Oncology (Williston Park)"",""2020"",""2020/07/17"","""","""",""""";;;
38426151,"Fisetin enhances cisplatin sensitivity in renal cell carcinoma via the CDK6/PI3K/Akt/mTOR signaling pathway","Jiang T, Liang Y, Ji Y, Xue Y.","Oncol Lett. 2024 Feb 20;"27(4):165. doi: 10.3892/ol.2024.14298. eCollection 2024 Apr."",""Jiang T"",""Oncol Lett"",""2024"",""2024/03/01"",""PMC10902757"","""",""10.3892/ol.2024.14298""";;;
37691108,"The SIRT7-mediated deacetylation of CHD1L amplifies HIF-2?-dependent signal that drives renal cell carcinoma progression and sunitinib resistance","He H, Li J, Wang W, Cheng J, Zhou J, Li Q, Jin J, Chen L.","Cell Biosci. 2023 Sep 10;"13(1):166. doi: 10.1186/s13578-023-01113-4."",""He H"",""Cell Biosci"",""2023"",""2023/09/10"",""PMC10493023"","""",""10.1186/s13578-023-01113-4""";;;
38263737,"Impact of sunitinib resistance on clear cell renal cell carcinoma therapeutic sensitivity in vitro","Ghosh S, Garige M, Haggerty PR, Norris A, Chou CK, Wu WW, Shen RF, Sourbier C.","Cell Cycle. 2024 Jan;"23(1):43-55. doi: 10.1080/15384101.2024.2306760. Epub 2024 Jan 23."",""Ghosh S"",""Cell Cycle"",""2024"",""2024/01/24"",""PMC11005810"","""",""10.1080/15384101.2024.2306760""";;;
38693863,"Molecular and functional characterization of reversible-sunitinib-tolerance state in human renal cell carcinoma","Zaccagnino A, Vynnytska-Myronovska B, Stöckle M, Junker K.","J Cell Mol Med. 2024 May;"28(9):e18329. doi: 10.1111/jcmm.18329."",""Zaccagnino A"",""J Cell Mol Med"",""2024"",""2024/05/02"",""PMC11063727"","""",""10.1111/jcmm.18329""";;;
23513861,"[Resistance to tyrosine kinase inhibitors in renal cell carcinoma]","Miyake H, Fujisawa M.","Nihon Rinsho. 2012 Nov;"70 Suppl 8:331-5."",""Miyake H"",""Nihon Rinsho"",""2012"",""2013/03/22"","""","""",""""";;;
22949145,"Denosumab for the treatment of bisphosphonate-refractory hypercalcemia","Boikos SA, Hammers HJ.","J Clin Oncol. 2012 Oct 10;"30(29):e299. doi: 10.1200/JCO.2012.41.7923. Epub 2012 Sep 4."",""Boikos SA"",""J Clin Oncol"",""2012"",""2012/09/06"","""","""",""10.1200/JCO.2012.41.7923""";;;
27030134,"Intrinsic resistance to sunitinib in patients with metastatic renal cell carcinoma","Lim SH, Hwang IG, Ji JH, Oh SY, Yi JH, Lim DH, Lim HY, Lee SJ, Park SH.","Asia Pac J Clin Oncol. 2017 Feb;"13(1):61-67. doi: 10.1111/ajco.12465. Epub 2016 Mar 31."",""Lim SH"",""Asia Pac J Clin Oncol"",""2017"",""2016/04/01"","""","""",""10.1111/ajco.12465""";;;
31570754,"Integrative analysis reveals CRHBP inhibits renal cell carcinoma progression by regulating inflammation and apoptosis","Yang K, Xiao Y, Xu T, Yu W, Ruan Y, Luo P, Cheng F.","Cancer Gene Ther. 2020 Aug;"27(7-8):607-618. doi: 10.1038/s41417-019-0138-2. Epub 2019 Oct 1."",""Yang K"",""Cancer Gene Ther"",""2020"",""2019/10/02"",""PMC7445881"","""",""10.1038/s41417-019-0138-2""";;;
38305803,"Underlying mechanisms of novel cuproptosis-related dihydrolipoamide branched-chain transacylase E2 (DBT) signature in sunitinib-resistant clear-cell renal cell carcinoma","Lai SW, Weng PW, Yadav VK, Pikatan NW, Yeh CT, Hsieh MS, Chou CL.","Aging (Albany NY). 2024 Feb 1;"16(3):2679-2701. doi: 10.18632/aging.205504. Epub 2024 Feb 1."",""Lai SW"",""Aging (Albany NY)"",""2024"",""2024/02/02…
34826699,"Overcoming sunitinib resistance with tocilizumab in renal cell carcinoma: Discordance between in vitro and in vivo effects","Kamli H, Owens EP, Vesey DA, Prasanna R, Li L, Gobe GC, Morais C.","Biochem Biophys Res Commun. 2022 Jan 1;"586:42-48. doi: 10.1016/j.bbrc.2021.11.069. Epub 2021 Nov 20."",""Kamli H"",""Biochem Biophys Res Commun"",""2022"",""2021/11/26"","""","""",""10.1016/j.bbr…
31267758,"Everolimus resistance in clear cell renal cell carcinoma: miRNA-101 and HIF-2? as molecular triggers?","Nogueira I, Dias F, Morais M, Teixeira AL, Medeiros R.","Future Oncol. 2019 Jul;"15(20):2361-2370. doi: 10.2217/fon-2019-0067. Epub 2019 Jul 3."",""Nogueira I"",""Future Oncol"",""2019"",""2019/07/04"","""","""",""10.2217/fon-2019-0067""";;;
28429654,"MicroRNA-451 regulates chemoresistance in renal cell carcinoma by targeting ATF-2 gene","Sun X, Lou L, Zhong K, Wan L.","Exp Biol Med (Maywood). 2017 Jun;"242(12):1299-1305. doi: 10.1177/1535370217701625. Epub 2017 Apr 21."",""Sun X"",""Exp Biol Med (Maywood)"",""2017"",""2017/04/22"",""PMC5476336"","""",""10.1177/1535370217701625""";;;
37189176,"Cuproptosis-Related Ferroptosis genes for Predicting Prognosis in kidney renal clear cell carcinoma","Luo G, Wang L, Zheng Z, Gao B, Lei C.","Eur J Med Res. 2023 May 15;"28(1):176. doi: 10.1186/s40001-023-01137-z."",""Luo G"",""Eur J Med Res"",""2023"",""2023/05/15"",""PMC10184413"","""",""10.1186/s40001-023-01137-z""";;;
34958810,"ABCC2 expression in papillary renal cell carcinoma provides better prognostic stratification than WHO/ISUP nucleolar grade","Saleeb RM, Brimo F, Gao Y, Boulos C, Kim SS, Al Bashir S, Husain A, Rotondo F, Beharry V, Bjarnason GA, Krizova A, Trpkov K, Yousef GM.","Hum Pathol. 2022 Feb;"120:57-70. doi: 10.1016/j.humpath.2021.12.006. Epub 2021 Dec 25."",""Saleeb RM"",""Hum Pathol"",""2022""…
38925842,"Down-regulation of ABCB1 in Everolimus-resistant Renal Cell Carcinoma Cells","Nakayama Y, Ino A, Yamamoto K, Takara K.","Anticancer Res. 2024 Jul;"44(7):2871-2876. doi: 10.21873/anticanres.17099."",""Nakayama Y"",""Anticancer Res"",""2024"",""2024/06/26"","""","""",""10.21873/anticanres.17099""";;;
31151999,"Gamma-Glutamyltransferase 1 Promotes Clear Cell Renal Cell Carcinoma Initiation and Progression","Bansal A, Sanchez DJ, Nimgaonkar V, Sanchez D, Riscal R, Skuli N, Simon MC.","Mol Cancer Res. 2019 Sep;"17(9):1881-1892. doi: 10.1158/1541-7786.MCR-18-1204. Epub 2019 May 31."",""Bansal A"",""Mol Cancer Res"",""2019"",""2019/06/02"",""PMC6726546"",""NIHMS1530567"",""10.1158/1541-7786.MCR-18…
32128917,"BMP8A promotes survival and drug resistance via Nrf2/TRIM24 signaling pathway in clear cell renal cell carcinoma","Yu YP, Cai LC, Wang XY, Cheng SY, Zhang DM, Jian WG, Wang TD, Yang JK, Yang KB, Zhang C.","Cancer Sci. 2020 May;"111(5):1555-1566. doi: 10.1111/cas.14376. Epub 2020 Apr 7."",""Yu YP"",""Cancer Sci"",""2020"",""2020/03/05"",""PMC7226287"","""",""10.1111/cas.14376""";;;
39375538,"Alternative splicing of PBRM1 mediates resistance to PD-1 blockade therapy in renal cancer","Cho N, Kim SY, Lee SG, Park C, Choi S, Kim EM, Kim KK.","EMBO J. 2024 Nov;"43(22):5421-5444. doi: 10.1038/s44318-024-00262-7. Epub 2024 Oct 7."",""Cho N"",""EMBO J"",""2024"",""2024/10/07"",""PMC11574163"","""",""10.1038/s44318-024-00262-7""";;;
31136990,"Resveratrol enhances chemosensitivity of renal cell carcinoma to paclitaxel","Jie KY, Wei CL, Min Z, Ping GJ, Ying W, Dan Z, Sen Z.","Front Biosci (Landmark Ed). 2019 Jun 1;"24(8):1452-1461. doi: 10.2741/4790."",""Jie KY"",""Front Biosci (Landmark Ed)"",""2019"",""2019/05/29"","""","""",""10.2741/4790""";;;
39473430,"Decitabine Enhances Sorafenib Sensitivity in Renal Cell Carcinoma by Promoting BIN1 and SYNE1 Expressions","Kang L, Jin M, Mao Y, Xia A.","Front Biosci (Landmark Ed). 2024 Oct 25;"29(10):370. doi: 10.31083/j.fbl2910370."",""Kang L"",""Front Biosci (Landmark Ed)"",""2024"",""2024/10/30"","""","""",""10.31083/j.fbl2910370""";;;
34560848,"Prospective pharmacological methodology for establishing and evaluating anti-cancer drug resistant cell lines","Yu H, Kim DJ, Choi HY, Kim SM, Rahaman MI, Kim YH, Kim SW.","BMC Cancer. 2021 Sep 25;"21(1):1049. doi: 10.1186/s12885-021-08784-7."",""Yu H"",""BMC Cancer"",""2021"",""2021/09/25"",""PMC8464141"","""",""10.1186/s12885-021-08784-7""";;;
35241735,"miR-96-5p targets PTEN to mediate sunitinib resistance in clear cell renal cell carcinoma","Park SE, Kim W, Hong JY, Kang D, Park S, Suh J, You D, Park YY, Suh N, Hwang JJ, Kim CS.","Sci Rep. 2022 Mar 3;"12(1):3537. doi: 10.1038/s41598-022-07468-x."",""Park SE"",""Sci Rep"",""2022"",""2022/03/04"",""PMC8894382"","""",""10.1038/s41598-022-07468-x""";;;
34927575,"CircRNA_001895 promotes sunitinib resistance of renal cell carcinoma through regulation of apoptosis and DNA damage repair","Tan L, Huang Z, Chen Z, Chen S, Ye Y, Chen T, Chen Z.","J Chemother. 2023 Feb;"35(1):11-18. doi: 10.1080/1120009X.2021.2009990. Epub 2021 Dec 20."",""Tan L"",""J Chemother"",""2023"",""2021/12/20"","""","""",""10.1080/1120009X.2021.2009990""";;;
28205224,"MUC13 overexpression in renal cell carcinoma plays a central role in tumor progression and drug resistance","Sheng Y, Ng CP, Lourie R, Shah ET, He Y, Wong KY, Seim I, Oancea I, Morais C, Jeffery PL, Hooper J, Gobe GC, McGuckin MA.","Int J Cancer. 2017 May 15;"140(10):2351-2363. doi: 10.1002/ijc.30651. Epub 2017 Feb 28."",""Sheng Y"",""Int J Cancer"",""2017"",""2017/02/17"","""","""",""1…
36860916,"Erianin Induces Ferroptosis of Renal Cancer Stem Cells via Promoting ALOX12/P53 mRNA N6-methyladenosine Modification","Shen H, Geng Z, Nie X, Liu T.","J Cancer. 2023 Jan 22;"14(3):367-378. doi: 10.7150/jca.81027. eCollection 2023."",""Shen H"",""J Cancer"",""2023"",""2023/03/02"",""PMC9969579"","""",""10.7150/jca.81027""";;;
37121122,"Risk signature identification and NPRL2 affects sunitinib sensitivity in clear cell renal cell carcinoma","Du X, Zhao Z, Zhao X, Wang H, Jiang L, Tang W.","Biochem Biophys Res Commun. 2023 Jun 30;"663:122-131. doi: 10.1016/j.bbrc.2023.04.063. Epub 2023 Apr 20."",""Du X"",""Biochem Biophys Res Commun"",""2023"",""2023/04/30"","""","""",""10.1016/j.bbrc.2023.04.063""";;;
28465356,"MicroRNA-497 suppresses renal cell carcinoma by targeting VEGFR-2 in ACHN cells","Pengcheng S, Ziqi W, Luyao Y, Xiangwei Z, Liang L, Yuwei L, Lechen L, Wanhai X.","Biosci Rep. 2017 May 19;"37(3):BSR20170270. doi: 10.1042/BSR20170270. Print 2017 Jun 30."",""Pengcheng S"",""Biosci Rep"",""2017"",""2017/05/04"",""PMC5437937"","""",""10.1042/BSR20170270""";;;
37304674,"RNF43 is a novel tumor-suppressor and prognostic indicator in clear cell renal cell carcinoma","Zhu D, Zhang L, Shi X, Gao S, Yue C, Zhang L, Bai YU, Wang Q, Okada A, Yasui T, Wang C, Cui X, Zuo LI.","Oncol Res. 2022 Aug 1;"29(3):159-174. doi: 10.32604/or.2022.03458. eCollection 2021."",""Zhu D"",""Oncol Res"",""2022"",""2023/06/12"",""PMC10208019"","""",""10.32604/or.2022.03458""";;;
36982721,"An In Vitro Analysis of TKI-Based Sequence Therapy in Renal Cell Carcinoma Cell Lines","Zaccagnino A, Vynnytska-Myronovska B, Stöckle M, Junker K.","Int J Mol Sci. 2023 Mar 15;"24(6):5648. doi: 10.3390/ijms24065648."",""Zaccagnino A"",""Int J Mol Sci"",""2023"",""2023/03/29"",""PMC10058472"","""",""10.3390/ijms24065648""";;;
32814829,"Enhanced YB1/EphA2 axis signaling promotes acquired resistance to sunitinib and metastatic potential in renal cell carcinoma","Ruan H, Li S, Bao L, Zhang X.","Oncogene. 2020 Sep;"39(38):6113-6128. doi: 10.1038/s41388-020-01409-6. Epub 2020 Aug 19."",""Ruan H"",""Oncogene"",""2020"",""2020/08/21"",""PMC7498371"","""",""10.1038/s41388-020-01409-6""";;;
30396938,"Chronic Sulforaphane Application Does Not Induce Resistance in Renal Cell Carcinoma Cells","Rutz J, Juengel E, Euler S, Maxeiner S, Justin S, Roos F, Chun FK, Blaheta RA.","Anticancer Res. 2018 Nov;"38(11):6201-6207. doi: 10.21873/anticanres.12974."",""Rutz J"",""Anticancer Res"",""2018"",""2018/11/07"","""","""",""10.21873/anticanres.12974""";;;
39174859,"Cooperation between SIX1 and DHX9 transcriptionally regulates integrin-focal adhesion signaling mediated metastasis and sunitinib resistance in KIRC","Huang S, Hu J, Hu M, Hou Y, Zhang B, Liu J, Liu X, Chen Z, Wang L.","Oncogene. 2024 Sep;"43(39):2951-2969. doi: 10.1038/s41388-024-03126-w. Epub 2024 Aug 22."",""Huang S"",""Oncogene"",""2024"",""2024/08/22"","""","""",""10.1038/s41388-02…
30179778,"Tumor hypoxia directed multimodal nanotherapy for overcoming drug resistance in renal cell carcinoma and reprogramming macrophages","Alsaab HO, Sau S, Alzhrani RM, Cheriyan VT, Polin LA, Vaishampayan U, Rishi AK, Iyer AK.","Biomaterials. 2018 Nov;"183:280-294. doi: 10.1016/j.biomaterials.2018.08.053. Epub 2018 Aug 30."",""Alsaab HO"",""Biomaterials"",""2018"",""2018/09/05"",""PMC6414719…
39894195,"Osalmid sensitizes clear cell renal cell carcinoma to navitoclax through a STAT3/BCL-XL pathway","Xue Y, Chen T, Ma Z, Pu X, Xu J, Zhai S, Du X, Ji Y, Simon MC, Zhai W, Xue W.","Cancer Lett. 2025 Mar 31;"613:217514. doi: 10.1016/j.canlet.2025.217514. Epub 2025 Jan 31."",""Xue Y"",""Cancer Lett"",""2025"",""2025/02/02"","""","""",""10.1016/j.canlet.2025.217514""";;;
35734169,"Identification of Ligand-Receptor Pairs Associated With Tumour Characteristics in Clear Cell Renal Cell Carcinoma","Liu F, Wang P, Sun W, Jiang Y, Gong Q.","Front Immunol. 2022 Jun 6;"13:874056. doi: 10.3389/fimmu.2022.874056. eCollection 2022."",""Liu F"",""Front Immunol"",""2022"",""2022/06/23"",""PMC9207243"","""",""10.3389/fimmu.2022.874056""";;;
37676078,"Integrating bioinformatic analysis and detailed experiments reveal an EMT-related biomarker for clear cell renal cell carcinoma","Ge Y, Ma S, Zhang J, Xiong Z, Li B, Ma S, Liu B, Yao X, Wang Z.","Cancer Med. 2023 Sep;"12(18):19320-19336. doi: 10.1002/cam4.6504. Epub 2023 Sep 7."",""Ge Y"",""Cancer Med"",""2023"",""2023/09/07"",""PMC10557903"","""",""10.1002/cam4.6504""";;;
30256787,"Mechanisms of acquired resistance to rapalogs in metastatic renal cell carcinoma","Hamieh L, Choueiri TK, Ogórek B, Khabibullin D, Rosebrock D, Livitz D, Fay A, Pignon JC, McDermott DF, Agarwal N, Gao W, Signoretti S, Kwiatkowski DJ.","PLoS Genet. 2018 Sep 26;"14(9):e1007679. doi: 10.1371/journal.pgen.1007679. eCollection 2018 Sep."",""Hamieh L"",""PLoS Genet"",""2018"",""2018/09/27"","…
34774030,"Revealing potential lipid biomarkers in clear cell renal cell carcinoma using targeted quantitative lipidomics","Li W, Wang X, Zhang X, Gong P, Ding D, Wang N, Wang Z.","Lipids Health Dis. 2021 Nov 13;"20(1):160. doi: 10.1186/s12944-021-01572-z."",""Li W"",""Lipids Health Dis"",""2021"",""2021/11/14"",""PMC8590225"","""",""10.1186/s12944-021-01572-z""";;;
29329663,"Reintroducing Pazopanib Reverses the Primary Resistance of Nivolumab in a Patient With Metastatic Clear-cell Renal Cell Carcinoma","Yu-Li Su H.","Clin Genitourin Cancer. 2018 Apr;"16(2):114-116. doi: 10.1016/j.clgc.2017.12.002. Epub 2017 Dec 21."",""Yu-Li Su H"",""Clin Genitourin Cancer"",""2018"",""2018/01/14"","""","""",""10.1016/j.clgc.2017.12.002""";;;
32640276,"Mining therapeutic and prognostic significance of STATs in renal cell carcinoma with bioinformatics analysis","Zhou L, Li Y, Li Z, Huang Q.","Genomics. 2020 Nov;"112(6):4100-4114. doi: 10.1016/j.ygeno.2020.06.032. Epub 2020 Jul 5."",""Zhou L"",""Genomics"",""2020"",""2020/07/09"","""","""",""10.1016/j.ygeno.2020.06.032""";;;
36484477,"A Multifunctional Porous Silicon Nanocarrier for Glioblastoma Treatment","Luo M, Li Y, Peng B, White J, Mäkilä E, Tong WY, Jonathan Choi CH, Day B, Voelcker NH.","Mol Pharm. 2023 Jan 2;"20(1):545-560. doi: 10.1021/acs.molpharmaceut.2c00763. Epub 2022 Dec 9."",""Luo M"",""Mol Pharm"",""2023"",""2022/12/09"","""","""",""10.1021/acs.molpharmaceut.2c00763""";;;
38093375,"CHKB-AS1 enhances proliferation and resistance to NVP-BEZ235 of renal cancer cells via regulating the phosphorylation of MAP4 and PI3K/AKT/mTOR signaling","Chen X, Zhang T, Ren X, Wei Y, Zhang X, Zang X, Ju X, Qin C, Xu D.","Eur J Med Res. 2023 Dec 14;"28(1):588. doi: 10.1186/s40001-023-01558-w."",""Chen X"",""Eur J Med Res"",""2023"",""2023/12/14"",""PMC10720114"","""",""10.1186/s40001…
39988631,"STX17-DT facilitates axitinib resistance in renal cell carcinoma by inhibiting mitochondrial ROS accumulation and ferroptosis","Pan Y, Liu S, Shu G, Chen M, Fu L, Chen C, Chen Y, Zhuang Q, Xue D, He X.","Cell Death Dis. 2025 Feb 23;"16(1):125. doi: 10.1038/s41419-025-07456-9."",""Pan Y"",""Cell Death Dis"",""2025"",""2025/02/23"",""PMC11847927"","""",""10.1038/s41419-025-07456-9""";;;
35972672,"The inhibitory effect of betulinic acid on epithelial-mesenchymal transition pathway in renal cell carcinoma","Ata? MN, Ertu?rul B, ?plik ES, Çakmako?lu B, Ergen A.","Med Oncol. 2022 Aug 16;"39(11):170. doi: 10.1007/s12032-022-01775-z."",""Ata? MN"",""Med Oncol"",""2022"",""2022/08/16"","""","""",""10.1007/s12032-022-01775-z""";;;
33009518,"Targeting a positive regulatory loop in the tumor-macrophage interaction impairs the progression of clear cell renal cell carcinoma","Wang C, Wang Y, Hong T, Ye J, Chu C, Zuo L, Zhang J, Cui X.","Cell Death Differ. 2021 Mar;"28(3):932-951. doi: 10.1038/s41418-020-00626-6. Epub 2020 Oct 2."",""Wang C"",""Cell Death Differ"",""2021"",""2020/10/03"",""PMC7937678"","""",""10.1038/s41418-020…
35396773,"Targeting chemoresistance in Xp11.2 translocation renal cell carcinoma using a novel polyamide-chlorambucil conjugate","Funasaki S, Mehanna S, Ma W, Nishizawa H, Kamikubo Y, Sugiyama H, Ikeda S, Motoshima T, Hasumi H, Linehan WM, Schmidt LS, Ricketts C, Suda T, Oike Y, Kamba T, Baba M.","Cancer Sci. 2022 Jul;"113(7):2352-2367. doi: 10.1111/cas.15364. Epub 2022 May 4."",""Funasaki S"",""…
33591455,"Differential sensitivity of renal carcinoma cells to doxorubicin and epigenetic therapeutics depends on the genetic background","Acharya N, Singh KP.","Mol Cell Biochem. 2021 Jun;"476(6):2365-2379. doi: 10.1007/s11010-021-04076-7. Epub 2021 Feb 16."",""Acharya N"",""Mol Cell Biochem"",""2021"",""2021/02/16"","""","""",""10.1007/s11010-021-04076-7""";;;
35626154,"Blockade LAT1 Mediates Methionine Metabolism to Overcome Oxaliplatin Resistance under Hypoxia in Renal Cell Carcinoma","Xu Q, Liu Y, Sun W, Song T, Jiang X, Zeng K, Zeng S, Chen L, Yu L.","Cancers (Basel). 2022 May 22;"14(10):2551. doi: 10.3390/cancers14102551."",""Xu Q"",""Cancers (Basel)"",""2022"",""2022/05/28"",""PMC9139506"","""",""10.3390/cancers14102551""";;;
34626691,"Circular RNA circSNX6 promotes sunitinib resistance in renal cell carcinoma through the miR-1184/GPCPD1/ lysophosphatidic acid axis","Huang KB, Pan YH, Shu GN, Yao HH, Liu X, Zhou M, Wei JH, Chen ZH, Lu J, Feng ZH, Chen W, Han H, Zheng ZS, Luo JH, Zhang JX.","Cancer Lett. 2021 Dec 28;"523:121-134. doi: 10.1016/j.canlet.2021.10.003. Epub 2021 Oct 7."",""Huang KB"",""Cancer Lett"",""2021"…
36004775,"Transformable ECM Deprivation System Effectively Suppresses Renal Cell Carcinoma by Reversing Anoikis Resistance and Increasing Chemotherapy Sensitivity","Wang L, Li C, Wang J, Yang G, Lv Y, Fu B, Jian L, Ma J, Yu J, Yang Z, Wu P, Li G, Liu X, Kang Z, Wang Z, Wang L, Wang H, Xu W.","Adv Mater. 2022 Oct;"34(43):e2203518. doi: 10.1002/adma.202203518. Epub 2022 Sep 20."",""Wang L"",""Adv M…
28631038,"The significance of TIMD4 expression in clear cell renal cell carcinoma","Yano H, Motoshima T, Ma C, Pan C, Yamada S, Nakayama T, Kitada S, Fujimoto N, Kamba T, Takeya M, Komohara Y.","Med Mol Morphol. 2017 Dec;"50(4):220-226. doi: 10.1007/s00795-017-0164-9. Epub 2017 Jun 19."",""Yano H"",""Med Mol Morphol"",""2017"",""2017/06/21"","""","""",""10.1007/s00795-017-0164-9""";;;
38215574,"Natural small-molecules reverse Xeroderma Pigmentosum Complementation Group C (XPC) deficient-mediated drug-resistance in renal cell carcinoma","Chen R, Lo HH, Yang C, Law BYK, Chen X, Lam CCI, Ho C, Cheong HL, Li Q, Zhong C, Ng JPL, Peter CKF, Wong VKW.","Phytomedicine. 2024 Feb;"124:155310. doi: 10.1016/j.phymed.2023.155310. Epub 2023 Dec 20."",""Chen R"",""Phytomedicine"",""2024"",""…
26364599,"Targeting MET and AXL overcomes resistance to sunitinib therapy in renal cell carcinoma","Zhou L, Liu XD, Sun M, Zhang X, German P, Bai S, Ding Z, Tannir N, Wood CG, Matin SF, Karam JA, Tamboli P, Sircar K, Rao P, Rankin EB, Laird DA, Hoang AG, Walker CL, Giaccia AJ, Jonasch E.","Oncogene. 2016 May;"35(21):2687-97. doi: 10.1038/onc.2015.343. Epub 2015 Sep 14."",""Zhou L"",""Oncogene"","…
32158973,"Establishment of patient-derived three-dimensional organoid culture in renal cell carcinoma","Na JC, Kim JH, Kim SY, Gu YR, Jun DY, Lee HH, Yoon YE, Choi KH, Hong SJ, Han WK.","Investig Clin Urol. 2020 Mar;"61(2):216-223. doi: 10.4111/icu.2020.61.2.216. Epub 2020 Feb 3."",""Na JC"",""Investig Clin Urol"",""2020"",""2020/03/12"",""PMC7052420"","""",""10.4111/icu.2020.61.2.216""";;;
31293642,"Overexpression of miR-15b Promotes Resistance to Sunitinib in Renal Cell Carcinoma","Lu L, Li Y, Wen H, Feng C.","J Cancer. 2019 Jun 9;"10(15):3389-3396. doi: 10.7150/jca.31676. eCollection 2019."",""Lu L"",""J Cancer"",""2019"",""2019/07/12"",""PMC6603409"","""",""10.7150/jca.31676""";;;
31400051,"PON1 hypermethylation is associated with progression of renal cell carcinoma","Li X, Yu Q.","J Cell Mol Med. 2019 Oct;"23(10):6646-6657. doi: 10.1111/jcmm.14537. Epub 2019 Aug 10."",""Li X"",""J Cell Mol Med"",""2019"",""2019/08/11"",""PMC6787518"","""",""10.1111/jcmm.14537""";;;
35873479,"A Fatty Acid Metabolism Signature Associated With Clinical Therapy in Clear Cell Renal Cell Carcinoma","Wei Z, Cheng G, Ye Y, Le C, Miao Q, Chen J, Yang H, Zhang X.","Front Genet. 2022 Jul 8;"13:894736. doi: 10.3389/fgene.2022.894736. eCollection 2022."",""Wei Z"",""Front Genet"",""2022"",""2022/07/25"",""PMC9304894"","""",""10.3389/fgene.2022.894736""";;;
37680228,"NHERF1/EBP50 immunoexpression in renal cell carcinomas and oncocytomas with ultrastructural analysis of clear cell renal cell carcinoma","Aksionau A, Silva RA, Hartman B, Flowers A.","Transl Androl Urol. 2023 Aug 31;"12(8):1283-1295. doi: 10.21037/tau-23-101. Epub 2023 Aug 14."",""Aksionau A"",""Transl Androl Urol"",""2023"",""2023/09/08"",""PMC10481195"","""",""10.21037/tau-23-101""";;;
31195398,"miR-130b Promotes Sunitinib Resistance through Regulation of PTEN in Renal Cell Carcinoma","Sekino Y, Sakamoto N, Sentani K, Oue N, Teishima J, Matsubara A, Yasui W.","Oncology. 2019;"97(3):164-172. doi: 10.1159/000500605. Epub 2019 Jun 13."",""Sekino Y"",""Oncology"",""2019"",""2019/06/14"","""","""",""10.1159/000500605""";;;
24530290,"Luteolin sensitizes human 786-O renal cell carcinoma cells to TRAIL-induced apoptosis","Ou YC, Li JR, Kuan YH, Raung SL, Wang CC, Hung YY, Pan PH, Lu HC, Chen CJ.","Life Sci. 2014 Apr 1;"100(2):110-117. doi: 10.1016/j.lfs.2014.02.002. Epub 2014 Feb 14."",""Ou YC"",""Life Sci"",""2014"",""2014/02/18"","""","""",""10.1016/j.lfs.2014.02.002""";;;
27556517,"Adrenomedullin blockade suppresses sunitinib-resistant renal cell carcinoma growth by targeting the ERK/MAPK pathway","Gao Y, Li J, Qiao N, Meng Q, Zhang M, Wang X, Jia J, Yang S, Qu C, Li W, Wang D.","Oncotarget. 2016 Sep 27;"7(39):63374-63387. doi: 10.18632/oncotarget.11463."",""Gao Y"",""Oncotarget"",""2016"",""2016/08/25"",""PMC5325371"","""",""10.18632/oncotarget.11463""";;;
34036385,"QPCT regulation by CTCF leads to sunitinib resistance in renal cell carcinoma by promoting angiogenesis","Zhao T, Zhou Y, Wang Q, Yi X, Ge S, He H, Xue S, Du B, Ge J, Dong J, Qu L, Wang L, Zhou W.","Int J Oncol. 2021 Jul;"59(1):48. doi: 10.3892/ijo.2021.5228. Epub 2021 May 26."",""Zhao T"",""Int J Oncol"",""2021"",""2021/05/26"",""PMC8208629"","""",""10.3892/ijo.2021.5228""";;;
38442705,"Nesprin1 Deficiency Is Associated with Poor Prognosis of Renal Cell Carcinoma and Resistance to Sunitinib Treatment","Fukushima T, Kobatake K, Miura K, Takemoto K, Yamanaka R, Tasaka R, Kohada Y, Miyamoto S, Sekino Y, Kitano H, Goto K, Ikeda K, Goriki A, Hieda K, Kaminuma O, Hinata N.","Oncology. 2024;"102(10):868-879. doi: 10.1159/000536539. Epub 2024 Mar 5."",""Fukushima T"",""Oncolog…
36484016,"Targeting ALDH1A1 to induce Necroptosis in Nasopharyngeal Carcinoma","Wang H, Zhan Y, Peng S, Fan S, Wang W.","J Cancer. 2022 Oct 24;"13(14):3515-3525. doi: 10.7150/jca.77914. eCollection 2022."",""Wang H"",""J Cancer"",""2022"",""2022/12/09"",""PMC9723986"","""",""10.7150/jca.77914""";;;
27560553,"MEK inhibition abrogates sunitinib resistance in a renal cell carcinoma patient-derived xenograft model","Diaz-Montero CM, Mao FJ, Barnard J, Parker Y, Zamanian-Daryoush M, Pink JJ, Finke JH, Rini BI, Lindner DJ.","Br J Cancer. 2016 Oct 11;"115(8):920-928. doi: 10.1038/bjc.2016.263. Epub 2016 Aug 25."",""Diaz-Montero CM"",""Br J Cancer"",""2016"",""2016/08/26"",""PMC5061902"","""",""10.…
32547955,"Identification of an Autophagy-Related Prognostic Signature for Clear Cell Renal Cell Carcinoma","Chen M, Zhang S, Nie Z, Wen X, Gao Y.","Front Oncol. 2020 May 29;"10:873. doi: 10.3389/fonc.2020.00873. eCollection 2020."",""Chen M"",""Front Oncol"",""2020"",""2020/06/18"",""PMC7274034"","""",""10.3389/fonc.2020.00873""";;;
39999286,"MATN1-AS1 Promotes Tumour Metastasis and Sunitinib Resistance via E2F2 in Clear Cell Renal Cell Carcinoma","Xiao H, Fei M, Xu Q, Gao Y, Feng R, Liang C, Wang B, Li H.","J Cell Mol Med. 2025 Feb;"29(4):e70428. doi: 10.1111/jcmm.70428."",""Xiao H"",""J Cell Mol Med"",""2025"",""2025/02/25"",""PMC11855375"","""",""10.1111/jcmm.70428""";;;
19955336,"Potential role of everolimus in inducing cholestasis","Pantano F, Santini D, Guida F, Vincenzi B, Tonini G.","Ann Oncol. 2010 Feb;"21(2):433. doi: 10.1093/annonc/mdp558. Epub 2009 Dec 2."",""Pantano F"",""Ann Oncol"",""2010"",""2009/12/04"","""","""",""10.1093/annonc/mdp558""";;;
38639108,"Quantitative Assessment of Drug Efficacy and Emergence of Resistance in Patients with Metastatic Renal Cell Carcinoma Using a Longitudinal Exposure-Tumor Growth Inhibition Model: Apitolisib (Dual PI3K/mTORC1/2 Inhibitor) Versus Everolimus (mTORC1 Inhibitor)","Moein A, Jin JY, Wright MR, Wong H.","J Clin Pharmacol. 2024 Sep;"64(9):1101-1111. doi: 10.1002/jcph.2444. Epub 2024 Apr 19."",""…
32206108,"The failure of DAC to induce OCT2 expression and its remission by hemoglobin-based nanocarriers under hypoxia in renal cell carcinoma","Chen L, Wang Z, Xu Q, Liu Y, Chen L, Guo S, Wang H, Zeng K, Liu J, Zeng S, Yu L.","Theranostics. 2020 Feb 18;"10(8):3562-3578. doi: 10.7150/thno.39944. eCollection 2020."",""Chen L"",""Theranostics"",""2020"",""2020/03/25"",""PMC7069078"","""",""10.7150…
31754403,"Inhibition of SMYD2 suppresses tumor progression by down-regulating microRNA-125b and attenuates multi-drug resistance in renal cell carcinoma","Yan L, Ding B, Liu H, Zhang Y, Zeng J, Hu J, Yao W, Yu G, An R, Chen Z, Ye Z, Xing J, Xiao K, Wu L, Xu H.","Theranostics. 2019 Oct 22;"9(26):8377-8391. doi: 10.7150/thno.37628. eCollection 2019."",""Yan L"",""Theranostics"",""2019"",""2019/11/2…
22475628,"Down-regulation of PKC? in renal cell carcinoma and its clinicopathological implications","Pu YS, Huang CY, Chen JY, Kang WY, Lin YC, Shiu YS, Chuang SJ, Yu HJ, Lai MK, Tsai YC, Wu WJ, Hour TC.","J Biomed Sci. 2012 Apr 5;"19(1):39. doi: 10.1186/1423-0127-19-39."",""Pu YS"",""J Biomed Sci"",""2012"",""2012/04/06"",""PMC3376037"","""",""10.1186/1423-0127-19-39""";;;
37800815,"Senescence gene expression in clear cell renal cell carcinoma: Role of tumor immune microenvironment and senescence-associated survival prediction","Wu Y, Li X.","Medicine (Baltimore). 2023 Oct 6;"102(40):e35222. doi: 10.1097/MD.0000000000035222."",""Wu Y"",""Medicine (Baltimore)"",""2023"",""2023/10/06"",""PMC10553166"","""",""10.1097/MD.0000000000035222""";;;
30689992,"Trichostatin A modulates cellular metabolism in renal cell carcinoma to enhance sunitinib sensitivity","Sato H, Uzu M, Kashiba T, Fujiwara T, Hatakeyama H, Ueno K, Hisaka A.","Eur J Pharmacol. 2019 Mar 15;"847:143-157. doi: 10.1016/j.ejphar.2019.01.040. Epub 2019 Jan 26."",""Sato H"",""Eur J Pharmacol"",""2019"",""2019/01/29"","""","""",""10.1016/j.ejphar.2019.01.040""";;;
37827696,"LncRNA LINC00667 gets involved in clear cell renal cell carcinoma development and chemoresistance by regulating the miR-143-3p/ZEB1 axis","Zhao J, Chen P, Tan C, Cheng X, Zhang W, Shen C, Zhang D.","Aging (Albany NY). 2023 Oct 11;"15(19):10057-10071. doi: 10.18632/aging.205029. Epub 2023 Oct 11."",""Zhao J"",""Aging (Albany NY)"",""2023"",""2023/10/12"",""PMC10599729"","""",""10.18632/a…
33052225,"Restoring the epigenetically silenced PCK2 suppresses renal cell carcinoma progression and increases sensitivity to sunitinib by promoting endoplasmic reticulum stress","Xiong Z, Yuan C, Shi J, Xiong W, Huang Y, Xiao W, Yang H, Chen K, Zhang X.","Theranostics. 2020 Sep 15;"10(25):11444-11461. doi: 10.7150/thno.48469. eCollection 2020."",""Xiong Z"",""Theranostics"",""2020"",""2020/10/14…
29890207,"HDAC1-induced epigenetic silencing of ASPP2 promotes cell motility, tumour growth and drug resistance in renal cell carcinoma","Li H, Wang X, Zhang C, Cheng Y, Yu M, Zhao K, Ge W, Cai A, Zhang Y, Han F, Hu Y.","Cancer Lett. 2018 Sep 28;"432:121-131. doi: 10.1016/j.canlet.2018.06.009. Epub 2018 Jun 8."",""Li H"",""Cancer Lett"",""2018"",""2018/06/12"","""","""",""10.1016/j.canlet.2018.06…
34215350,"RNF43 is a Novel Tumor Suppressor and Prognostic Indicator in Clear Cell Renal Cell Carcinoma","Zhu D, Zhang L, Shi X, Gao S, Yue C, Zhang L, Bai Y, Wang Q, Okada A, Yasui T, Wang C, Cui X, Zuo L.","Oncol Res. 2021 Jul 2. doi: 10.3727/096504021X16252201000833. Online ahead of print.","Zhu D","Oncol Res","2021","2021/07/03","","","10.3727/096504021X16252201000833";;;;
38317072,"Interaction between Wnt/?-catenin signaling pathway and EMT pathway mediates the mechanism of sunitinib resistance in renal cell carcinoma","Cai F, Li J, Zhang Y, Huang S, Liu W, Zhuo W, Qiu C.","BMC Cancer. 2024 Feb 5;"24(1):175. doi: 10.1186/s12885-024-11907-5."",""Cai F"",""BMC Cancer"",""2024"",""2024/02/05"",""PMC10840195"","""",""10.1186/s12885-024-11907-5""";;;
33145941,"TFE3-PD-L1 axis is pivotal for sunitinib resistance in clear cell renal cell carcinoma","Guo X, Li R, Bai Q, Jiang S, Wang H.","J Cell Mol Med. 2020 Dec;"24(24):14441-14452. doi: 10.1111/jcmm.16066. Epub 2020 Nov 3."",""Guo X"",""J Cell Mol Med"",""2020"",""2020/11/04"",""PMC7753981"","""",""10.1111/jcmm.16066""";;;
33986386,"Repurposing ketoconazole as an exosome directed adjunct to sunitinib in treating renal cell carcinoma","Greenberg JW, Kim H, Moustafa AA, Datta A, Barata PC, Boulares AH, Abdel-Mageed AB, Krane LS.","Sci Rep. 2021 May 13;"11(1):10200. doi: 10.1038/s41598-021-89655-w."",""Greenberg JW"",""Sci Rep"",""2021"",""2021/05/14"",""PMC8119955"","""",""10.1038/s41598-021-89655-w""";;;
23781255,"Ovatodiolide Targets ? -Catenin Signaling in Suppressing Tumorigenesis and Overcoming Drug Resistance in Renal Cell Carcinoma","Ho JY, Hsu RJ, Wu CL, Chang WL, Cha TL, Yu DS, Yu CP.","Evid Based Complement Alternat Med. 2013;"2013:161628. doi: 10.1155/2013/161628. Epub 2013 May 26."",""Ho JY"",""Evid Based Complement Alternat Med"",""2013"",""2013/06/20"",""PMC3677612"","""",""10.1155/2…
35205655,"Combination of Tipifarnib and Sunitinib Overcomes Renal Cell Carcinoma Resistance to Tyrosine Kinase Inhibitors via Tumor-Derived Exosome and T Cell Modulation","Greenberg JW, Kim H, Ahn M, Moustafa AA, Zhou H, Barata PC, Boulares AH, Abdel-Mageed AB, Krane LS.","Cancers (Basel). 2022 Feb 11;"14(4):903. doi: 10.3390/cancers14040903."",""Greenberg JW"",""Cancers (Basel)"",""2022"",""2022…
29572225,"Therapeutic Targeting of Sunitinib-Induced AR Phosphorylation in Renal Cell Carcinoma","Adelaiye-Ogala R, Damayanti NP, Orillion AR, Arisa S, Chintala S, Titus MA, Kao C, Pili R.","Cancer Res. 2018 Jun 1;"78(11):2886-2896. doi: 10.1158/0008-5472.CAN-17-3386. Epub 2018 Mar 23."",""Adelaiye-Ogala R"",""Cancer Res"",""2018"",""2018/03/25"",""PMC7001156"",""NIHMS1541981"",""10.1158/0008-547…
34261913,"Norcantharidin counteracts acquired everolimus resistance in renal cell carcinoma by dual inhibition of mammalian target of rapamycin complex 1 and complex 2 pathways in Vitro","Chen X, Cai X, Zheng D, Huang X, Chen Y, Deng T, Mo L, Li H, Li J, Chen S.","Anticancer Drugs. 2022 Jan 1;"33(1):e94-e102. doi: 10.1097/CAD.0000000000001147."",""Chen X"",""Anticancer Drugs"",""2022"",""2021/07/…
39299601,"TRIB3 knockdown increases the sensitivity of clear cell renal cell carcinoma to sunitinib by inducing ferroptosis","Chen Z, Jia X, Wang Z, Cai Y, Xu A, Han C, Cheng S, Liu M.","Cell Signal. 2024 Dec;"124:111421. doi: 10.1016/j.cellsig.2024.111421. Epub 2024 Sep 17."",""Chen Z"",""Cell Signal"",""2024"",""2024/09/19"","""","""",""10.1016/j.cellsig.2024.111421""";;;
26810069,"High TXNDC5 expression predicts poor prognosis in renal cell carcinoma","Mo R, Peng J, Xiao J, Ma J, Li W, Wang J, Ruan Y, Ma S, Hong Y, Wang C, Gao K, Fan J.","Tumour Biol. 2016 Jul;"37(7):9797-806. doi: 10.1007/s13277-016-4891-7. Epub 2016 Jan 26."",""Mo R"",""Tumour Biol"",""2016"",""2016/01/27"","""","""",""10.1007/s13277-016-4891-7""";;;
25951903,"let-7b and let-7c are determinants of intrinsic chemoresistance in renal cell carcinoma","Peng J, Mo R, Ma J, Fan J.","World J Surg Oncol. 2015 May 8;"13:175. doi: 10.1186/s12957-015-0596-4."",""Peng J"",""World J Surg Oncol"",""2015"",""2015/05/09"",""PMC4426556"","""",""10.1186/s12957-015-0596-4""";;;
25550599,"Inhibition of placental growth factor in renal cell carcinoma","Bessho H, Wong B, Huang D, Siew EY, Huang D, Tan J, Ong CK, Tan SY, Matsumoto K, Iwamura M, Teh BT.","Anticancer Res. 2015 Jan;"35(1):531-41."",""Bessho H"",""Anticancer Res"",""2015"",""2015/01/01"","""","""",""""";;;
26114873,"Role of IL13RA2 in Sunitinib Resistance in Clear Cell Renal Cell Carcinoma","Shibasaki N, Yamasaki T, Kanno T, Arakaki R, Sakamoto H, Utsunomiya N, Inoue T, Tsuruyama T, Nakamura E, Ogawa O, Kamba T.","PLoS One. 2015 Jun 26;"10(6):e0130980. doi: 10.1371/journal.pone.0130980. eCollection 2015."",""Shibasaki N"",""PLoS One"",""2015"",""2015/06/27"",""PMC4482605"","""",""10.1371/journal.po…
31669222,"EIF3D promotes sunitinib resistance of renal cell carcinoma by interacting with GRP78 and inhibiting its degradation","Huang H, Gao Y, Liu A, Yang X, Huang F, Xu L, Danfeng X, Chen L.","EBioMedicine. 2019 Nov;"49:189-201. doi: 10.1016/j.ebiom.2019.10.030. Epub 2019 Oct 26."",""Huang H"",""EBioMedicine"",""2019"",""2019/11/01"",""PMC6945244"","""",""10.1016/j.ebiom.2019.10.030""";;;
38429605,"Improved therapy for clear cell renal cell carcinoma: beta-hydroxybutyrate and quercetin target hypoxia-induced angiogenesis and multidrug resistance","Mohammadipoor N, Naiebi R, Mazhari SA, Amooei F, Owrang M, Dastghaib S, Shams M, Maleki MH, Dastghaib S.","Mol Biol Rep. 2024 Mar 2;"51(1):379. doi: 10.1007/s11033-024-09355-2."",""Mohammadipoor N"",""Mol Biol Rep"",""2024"",""2024/03/01…
28326269,"MicroRNAs in clear cell renal cell carcinoma: biological functions and applications","Aguiari G.","J Kidney Cancer VHL. 2015 Aug 23;"2(4):140-152. doi: 10.15586/jkcvhl.2015.40. eCollection 2015."",""Aguiari G"",""J Kidney Cancer VHL"",""2015"",""2017/03/23"",""PMC5345517"","""",""10.15586/jkcvhl.2015.40""";;;
25712526,"MiRNA-30a-mediated autophagy inhibition sensitizes renal cell carcinoma cells to sorafenib","Zheng B, Zhu H, Gu D, Pan X, Qian L, Xue B, Yang D, Zhou J, Shan Y.","Biochem Biophys Res Commun. 2015 Apr 3;"459(2):234-239. doi: 10.1016/j.bbrc.2015.02.084. Epub 2015 Feb 21."",""Zheng B"",""Biochem Biophys Res Commun"",""2015"",""2015/02/26"","""","""",""10.1016/j.bbrc.2015.02.084""";;;
37063301,"The m6A-regulation and single cell effect pattern in sunitinib resistance on clear cell renal cell carcinoma: Identification and validation of targets","Deng Y, Wang F, Wu X, Du K, Yang Q, Xia T.","Front Pharmacol. 2023 Mar 31;"14:1131610. doi: 10.3389/fphar.2023.1131610. eCollection 2023."",""Deng Y"",""Front Pharmacol"",""2023"",""2023/04/17"",""PMC10102343"","""",""10.3389/fphar.2023…
33893075,"G-Protein-coupled Estrogen Receptor 1 Agonist G-1 Perturbs Sunitinib Resistance-related Phosphoproteomic Signatures in Renal Cell Carcinoma","Chen SK, Wang YC, Lin TY, Wu HJ, Huang CJ, Ku WC.","Cancer Genomics Proteomics. 2021 May-Jun;"18(3):207-220. doi: 10.21873/cgp.20253."",""Chen SK"",""Cancer Genomics Proteomics"",""2021"",""2021/04/24"",""PMC8126328"","""",""10.21873/cgp.20253""";…
31545459,"Metastatic renal cell carcinoma cells growing in 3D on poly?D?lysine or laminin present a stem?like phenotype and drug resistance","Brodaczewska KK, Bielecka ZF, Maliszewska-Olejniczak K, Szczylik C, Porta C, Bartnik E, Czarnecka AM.","Oncol Rep. 2019 Nov;"42(5):1878-1892. doi: 10.3892/or.2019.7321. Epub 2019 Sep 18."",""Brodaczewska KK"",""Oncol Rep"",""2019"",""2019/09/24"",""PMC67880…
25277184,"TRIM8 anti-proliferative action against chemo-resistant renal cell carcinoma","Caratozzolo MF, Valletti A, Gigante M, Aiello I, Mastropasqua F, Marzano F, Ditonno P, Carrieri G, Simonnet H, D'Erchia AM, Ranieri E, Pesole G, Sbisà E, Tullo A.","Oncotarget. 2014 Sep 15;"5(17):7446-57. doi: 10.18632/oncotarget.2081."",""Caratozzolo MF"",""Oncotarget"",""2014"",""2014/10/04"",""PMC4202135""…
32492552,"Nuclear NADPH oxidase-4 associated with disease progression in renal cell carcinoma","Kaushik D, Ashcraft KA, Wang H, Shanmugasundaram K, Shah PK, Gonzalez G, Nazarullah A, Tye CB, Liss MA, Pruthi DK, Mansour AM, Chowdhury W, Bacich D, Zhang H, Watson AL, Block K, O'Keefe D, Rodriguez R.","Transl Res. 2020 Sep;"223:1-14. doi: 10.1016/j.trsl.2020.05.009. Epub 2020 May 31."",""Kaushik D""…
33410234,"Tryptophan 2,3-dioxygenase in tumor cells is associated with resistance to immunotherapy in renal cell carcinoma","Sumitomo M, Takahara K, Zennami K, Nagakawa T, Maeda Y, Shiogama K, Yamamoto Y, Muto Y, Nukaya T, Takenaka M, Fukaya K, Ichino M, Sasaki H, Saito K, Shiroki R.","Cancer Sci. 2021 Mar;"112(3):1038-1047. doi: 10.1111/cas.14797. Epub 2021 Jan 25."",""Sumitomo M"",""Cancer Sci"…
31088315,"Regulation of OCT2 transcriptional repression by histone acetylation in renal cell carcinoma","Zhu Q, Yu L, Qin Z, Chen L, Hu H, Zheng X, Zeng S.","Epigenetics. 2019 Aug;"14(8):791-803. doi: 10.1080/15592294.2019.1615354. Epub 2019 May 15."",""Zhu Q"",""Epigenetics"",""2019"",""2019/05/16"",""PMC6615535"","""",""10.1080/15592294.2019.1615354""";;;
39689763,"High MICAL-L2 promotes cancer progression and drug resistance in renal clear cell carcinoma cells through stabilization of ACTN4 following vimentin expression","Zhao W, Qi C, Mao Y, Ye F, Xia T, Zhao M, Min P, Zhang Y, Du J.","Biochim Biophys Acta Mol Basis Dis. 2025 Mar;"1871(3):167628. doi: 10.1016/j.bbadis.2024.167628. Epub 2024 Dec 15."",""Zhao W"",""Biochim Biophys Acta Mol Basis D…
34938069,"Establishment of Sunitinib-Resistant Xenograft Model of Renal Cell Carcinoma and the Identification of Drug-Resistant Hub Genes and Pathways","Xie Y, Shangguan W, Chen Z, Zheng Z, Chen Y, Zhong Q, Zhang Y, Yang J, Zhu D, Xie W.","Drug Des Devel Ther. 2021 Dec 16;"15:5061-5074. doi: 10.2147/DDDT.S343718. eCollection 2021."",""Xie Y"",""Drug Des Devel Ther"",""2021"",""2021/12/23"",""PMC8…
26097571,"SOX9 was involved in TKIs resistance in renal cell carcinoma via Raf/MEK/ERK signaling pathway","Li XL, Chen XQ, Zhang MN, Chen N, Nie L, Xu M, Gong J, Shen PF, Su ZZ, Weng X, Tan JY, Zhao T, Zeng H, Zhou Q.","Int J Clin Exp Pathol. 2015 Apr 1;"8(4):3871-81. eCollection 2015."",""Li XL"",""Int J Clin Exp Pathol"",""2015"",""2015/06/23"",""PMC4466958"","""",""""";;;
31259424,"Extracellular vesicles transmitted miR-31-5p promotes sorafenib resistance by targeting MLH1 in renal cell carcinoma","He J, He J, Min L, He Y, Guan H, Wang J, Peng X.","Int J Cancer. 2020 Feb 15;"146(4):1052-1063. doi: 10.1002/ijc.32543. Epub 2019 Jul 16."",""He J"",""Int J Cancer"",""2020"",""2019/07/02"","""","""",""10.1002/ijc.32543""";;;
34565736,"Application of immune checkpoint inhibitors in colorectal cancer","Wang L, Huang C.","Zhong Nan Da Xue Xue Bao Yi Xue Ban. 2021 Aug 28;"46(8):894-899. doi: 10.11817/j.issn.1672-7347.2021.200872."",""Wang L"",""Zhong Nan Da Xue Xue Bao Yi Xue Ban"",""2021"",""2021/09/27"",""PMC10929978"","""",""10.11817/j.issn.1672-7347.2021.200872""";;;
38389126,"ARRDC3 regulates the targeted therapy sensitivity of clear cell renal cell carcinoma by promoting AXL degradation","Chen M, Yin B, Liu Y, Li M, Shen S, Wu J, Li W, Fan J.","Cell Cycle. 2024 Jan;"23(1):56-69. doi: 10.1080/15384101.2024.2308411. Epub 2024 Feb 22."",""Chen M"",""Cell Cycle"",""2024"",""2024/02/23"",""PMC11005801"","""",""10.1080/15384101.2024.2308411""";;;
21559452,"Resistance of renal cell carcinoma to sorafenib is mediated by potentially reversible gene expression","Zhang L, Bhasin M, Schor-Bardach R, Wang X, Collins MP, Panka D, Putheti P, Signoretti S, Alsop DC, Libermann T, Atkins MB, Mier JW, Goldberg SN, Bhatt RS.","PLoS One. 2011 Apr 29;"6(4):e19144. doi: 10.1371/journal.pone.0019144."",""Zhang L"",""PLoS One"",""2011"",""2011/05/12"",""PMC…
25861751,"miR-124 represses FZD5 to attenuate P-glycoprotein-mediated chemo-resistance in renal cell carcinoma","Long QZ, Du YF, Liu XG, Li X, He DL.","Tumour Biol. 2015 Sep;"36(9):7017-26. doi: 10.1007/s13277-015-3369-3. Epub 2015 Apr 12."",""Long QZ"",""Tumour Biol"",""2015"",""2015/04/12"","""","""",""10.1007/s13277-015-3369-3""";;;
28551636,"Identification of MicroRNAs Involved in Resistance to Sunitinib in Renal Cell Carcinoma Cells","Yamaguchi N, Osaki M, Onuma K, Yumioka T, Iwamoto H, Sejima T, Kugoh H, Takenaka A, Okada F.","Anticancer Res. 2017 Jun;"37(6):2985-2992. doi: 10.21873/anticanres.11652."",""Yamaguchi N"",""Anticancer Res"",""2017"",""2017/05/29"","""","""",""10.21873/anticanres.11652""";;;
38616744,"The Necroptotic Process-related Signature Predicts Immune Infiltration and Drug Sensitivity in Kidney Renal Papillary Cell Carcinoma","Lin W, Xue R, Ueki H, Huang P.","Curr Cancer Drug Targets. 2025;"25(3):244-256. doi: 10.2174/0115680096286503240321040556."",""Lin W"",""Curr Cancer Drug Targets"",""2025"",""2024/04/15"","""","""",""10.2174/0115680096286503240321040556""";;;
25860934,"Loss of miR-200c up-regulates CYP1B1 and confers docetaxel resistance in renal cell carcinoma","Chang I, Mitsui Y, Fukuhara S, Gill A, Wong DK, Yamamura S, Shahryari V, Tabatabai ZL, Dahiya R, Shin DM, Tanaka Y.","Oncotarget. 2015 Apr 10;"6(10):7774-87. doi: 10.18632/oncotarget.3484."",""Chang I"",""Oncotarget"",""2015"",""2015/04/11"",""PMC4480715"","""",""10.18632/oncotarget.3484""";;;
28257806,"Pseudohypoxia induced by miR-126 deactivation promotes migration and therapeutic resistance in renal cell carcinoma","Liu W, Chen H, Wong N, Haynes W, Baker CM, Wang X.","Cancer Lett. 2017 May 28;"394:65-75. doi: 10.1016/j.canlet.2017.02.025. Epub 2017 Feb 28."",""Liu W"",""Cancer Lett"",""2017"",""2017/03/05"",""PMC5389460"",""NIHMS856182"",""10.1016/j.canlet.2017.02.025""";;;
30246456,"Galectin-3 promotes CXCR2 to augment the stem-like property of renal cell carcinoma","Huang CS, Tang SJ, Lee MH, Chang Wang CC, Sun GH, Sun KH.","J Cell Mol Med. 2018 Dec;"22(12):5909-5918. doi: 10.1111/jcmm.13860. Epub 2018 Sep 24."",""Huang CS"",""J Cell Mol Med"",""2018"",""2018/09/25"",""PMC6237593"","""",""10.1111/jcmm.13860""";;;
22262126,"Inhibition of STAT1 sensitizes renal cell carcinoma cells to radiotherapy and chemotherapy","Zhu H, Wang Z, Xu Q, Zhang Y, Zhai Y, Bai J, Liu M, Hui Z, Xu N.","Cancer Biol Ther. 2012 Apr;"13(6):401-7. doi: 10.4161/cbt.19291. Epub 2012 Apr 1."",""Zhu H"",""Cancer Biol Ther"",""2012"",""2012/01/21"","""","""",""10.4161/cbt.19291""";;;
33016119,"Pembrolizumab plus axitinib combination and the paradigm change in the treatment of advanced renal cell carcinoma","Spisarová M, Melichar B, Vitásková D, Študentová H.","Future Oncol. 2021 Jan;"17(3):241-254. doi: 10.2217/fon-2020-0079. Epub 2020 Oct 5."",""Spisarová M"",""Future Oncol"",""2021"",""2020/10/05"","""","""",""10.2217/fon-2020-0079""";;;
37957851,"Exploring Novel Genome Instability-associated lncRNAs and their Potential Function in Pan-Renal Cell Carcinoma","Zhu HX, Zheng WC, Chen H, Chen JY, Lin F, Chen SH, Xue XY, Zheng QS, Liang M, Xu N, Chen DN, Sun XL.","Comb Chem High Throughput Screen. 2024;"27(12):1788-1807. doi: 10.2174/0113862073258779231020052115."",""Zhu HX"",""Comb Chem High Throughput Screen"",""2024"",""2023/11/14"…
25381264,"Combination strategy targeting VEGF and HGF/c-met in human renal cell carcinoma models","Ciamporcero E, Miles KM, Adelaiye R, Ramakrishnan S, Shen L, Ku S, Pizzimenti S, Sennino B, Barrera G, Pili R.","Mol Cancer Ther. 2015 Jan;"14(1):101-10. doi: 10.1158/1535-7163.MCT-14-0094. Epub 2014 Nov 7."",""Ciamporcero E"",""Mol Cancer Ther"",""2015"",""2014/11/09"",""PMC4297225"",""NIHMS641231"…
35412955,"Circular RNA Eps15-homology domain-containing protein 2 induce resistance of renal cell carcinoma to sunitinib via microRNA-4731-5p/ABCF2 axis","Li W, Li G, Cao L.","Bioengineered. 2022 Apr;"13(4):9729-9740. doi: 10.1080/21655979.2022.2059960."",""Li W"",""Bioengineered"",""2022"",""2022/04/12"",""PMC9161974"","""",""10.1080/21655979.2022.2059960""";;;
33429832,"Interferon-inducible protein 16 may be a biomarker and prognostic factor in renal cell carcinoma by bioinformatics analysis","Yu B, Zhang J, Sun Z, Cao P, Zheng X, Gao Z, Cao H, Zhang F, Wang W.","Medicine (Baltimore). 2021 Jan 8;"100(1):e24257. doi: 10.1097/MD.0000000000024257."",""Yu B"",""Medicine (Baltimore)"",""2021"",""2021/01/12"",""PMC7793379"","""",""10.1097/MD.0000000000024257…
31439537,"Phase II Study of Carfilzomib in Patients With Refractory Renal Cell Carcinoma","Hasanov E, Tidwell RSS, Fernandez P, Park L, McMichael C, Tannir NM, Jonasch E.","Clin Genitourin Cancer. 2019 Dec;"17(6):451-456. doi: 10.1016/j.clgc.2019.07.003. Epub 2019 Jul 23."",""Hasanov E"",""Clin Genitourin Cancer"",""2019"",""2019/08/24"","""","""",""10.1016/j.clgc.2019.07.003""";;;
33162821,"Identification of a novel cancer stem cell subpopulation that promotes progression of human fatal renal cell carcinoma by single-cell RNA-seq analysis","Pan XW, Zhang H, Xu D, Chen JX, Chen WJ, Gan SS, Qu FJ, Chu CM, Cao JW, Fan YH, Song X, Ye JQ, Zhou W, Cui XG.","Int J Biol Sci. 2020 Oct 17;"16(16):3149-3162. doi: 10.7150/ijbs.46645. eCollection 2020."",""Pan XW"",""Int J Biol Sci"","…
32783497,"Feedback activation of GATA1/miR-885-5p/PLIN3 pathway decreases sunitinib sensitivity in clear cell renal cell carcinoma","Yao D, Xia S, Jin C, Zhao W, Lan W, Liu Z, Xiu Y.","Cell Cycle. 2020 Sep;"19(17):2195-2206. doi: 10.1080/15384101.2020.1801189. Epub 2020 Aug 12."",""Yao D"",""Cell Cycle"",""2020"",""2020/08/14"",""PMC7513838"","""",""10.1080/15384101.2020.1801189""";;;
31423209,"Significance of cyclooxygenase-2, prostaglandin E2 and CD133 levels in sunitinib-resistant renal cell carcinoma","Luo L, Liang Y, Ding X, Ma X, Zhang G, Sun L.","Oncol Lett. 2019 Aug;"18(2):1442-1450. doi: 10.3892/ol.2019.10442. Epub 2019 Jun 6."",""Luo L"",""Oncol Lett"",""2019"",""2019/08/20"",""PMC6607046"","""",""10.3892/ol.2019.10442""";;;
36404389,"Identification of molecular subtypes based on chromatin regulator and tumor microenvironment infiltration characterization in papillary renal cell carcinoma","Tang Q, Pan D, Xu C, Chen L.","J Cancer Res Clin Oncol. 2023 Jan;"149(1):231-245. doi: 10.1007/s00432-022-04482-4. Epub 2022 Nov 20."",""Tang Q"",""J Cancer Res Clin Oncol"",""2023"",""2022/11/20"","""","""",""10.1007/s00432-022-0…
39736762,"Single-cell and spatial transcriptomics reveal SPP1-CD44 signaling drives primary resistance to immune checkpoint inhibitors in RCC","Zhang J, Peng Q, Fan J, Liu F, Chen H, Bi X, Yuan S, Jiang W, Pan T, Li K, Tan S, Chen P.","J Transl Med. 2024 Dec 30;"22(1):1157. doi: 10.1186/s12967-024-06018-5."",""Zhang J"",""J Transl Med"",""2024"",""2024/12/31"",""PMC11687132"","""",""10.1186/s1296…
38999991,"Identification of miRNAs and Their Target Genes Associated with Sunitinib Resistance in Clear Cell Renal Cell Carcinoma Patients","Armesto M, Nemours S, Arestín M, Bernal I, Solano-Iturri JD, Manrique M, Basterretxea L, Larrinaga G, Angulo JC, Lecumberri D, Iturregui AM, López JI, Lawrie CH.","Int J Mol Sci. 2024 Jun 22;"25(13):6881. doi: 10.3390/ijms25136881."",""Armesto M"",""Int J Mo…
19626587,"Rlip76 transports sunitinib and sorafenib and mediates drug resistance in kidney cancer","Singhal SS, Sehrawat A, Sahu M, Singhal P, Vatsyayan R, Rao Lelsani PC, Yadav S, Awasthi S.","Int J Cancer. 2010 Mar 15;"126(6):1327-38. doi: 10.1002/ijc.24767."",""Singhal SS"",""Int J Cancer"",""2010"",""2009/07/24"",""PMC3065777"",""NIHMS150493"",""10.1002/ijc.24767""";;;
34475048,"P53 Is Involved in Sunitinib Resistance and Poor Progression-free Survival After Sunitinib Treatment of Renal Cell Carcinoma","Sekino Y, Takemoto K, Murata D, Babasaki T, Kobatake K, Kitano H, Ikeda K, Goto K, Inoue S, Hayashi T, Taniyama D, Shigeta M, Kuraoka K, Mita K, Kaneko M, Sentani K, Oue N, Teishima J.","Anticancer Res. 2021 Sep;"41(9):4287-4294. doi: 10.21873/anticanres.15233."…
34593435,"CD44 Is Involved in Sunitinib Resistance and Poor Progression-free Survival After Sunitinib Treatment of Renal Cell Carcinoma","Sekino Y, Takemoto K, Murata D, Babasaki T, Kobatake K, Kitano H, Ikeda K, Goto K, Inoue S, Hayashi T, Taniyama D, Shigeta M, Kuraoka K, Mita K, Kaneko M, Sentani K, Oue N, Teishima J.","Anticancer Res. 2021 Oct;"41(10):4875-4883. doi: 10.21873/anticanres.15301…
26313261,"8-Chloroadenosine Sensitivity in Renal Cell Carcinoma Is Associated with AMPK Activation and mTOR Pathway Inhibition","Kearney AY, Fan YH, Giri U, Saigal B, Gandhi V, Heymach JV, Zurita AJ.","PLoS One. 2015 Aug 27;"10(8):e0135962. doi: 10.1371/journal.pone.0135962. eCollection 2015."",""Kearney AY"",""PLoS One"",""2015"",""2015/08/28"",""PMC4552467"","""",""10.1371/journal.pone.0135962"…
21054677,"Suppression of SOCS3 increases susceptibility of renal cell carcinoma to interferon-?","Tomita S, Ishibashi K, Hashimoto K, Sugino T, Yanagida T, Kushida N, Shishido K, Aikawa K, Sato Y, Suzutani T, Yamaguchi O.","Cancer Sci. 2011 Jan;"102(1):57-63. doi: 10.1111/j.1349-7006.2010.01751.x. Epub 2010 Nov 5."",""Tomita S"",""Cancer Sci"",""2011"",""2010/11/09"",""PMC11159134"","""",""10.111…
32379831,"Oncogenic effects of RAB27B through exosome independent function in renal cell carcinoma including sunitinib-resistant","Tsuruda M, Yoshino H, Okamura S, Kuroshima K, Osako Y, Sakaguchi T, Sugita S, Tatarano S, Nakagawa M, Enokida H.","PLoS One. 2020 May 7;"15(5):e0232545. doi: 10.1371/journal.pone.0232545. eCollection 2020."",""Tsuruda M"",""PLoS One"",""2020"",""2020/05/08"",""PMC7205…
26312386,"Resistance to sunitinib in renal clear cell carcinoma results from sequestration in lysosomes and inhibition of the autophagic flux","Giuliano S, Cormerais Y, Dufies M, Grépin R, Colosetti P, Belaid A, Parola J, Martin A, Lacas-Gervais S, Mazure NM, Benhida R, Auberger P, Mograbi B, Pagès G.","Autophagy. 2015;"11(10):1891-904. doi: 10.1080/15548627.2015.1085742."",""Giuliano S"",""Autop…
33512712,"Cellular and physical microenvironments regulate the aggressiveness and sunitinib chemosensitivity of clear cell renal cell carcinoma","Nagase K, Akutagawa T, Rikitake-Yamamoto M, Morito S, Futamata M, Tobu S, Noguchi M, Toda S, Aoki S.","J Pathol. 2021 May;"254(1):46-56. doi: 10.1002/path.5630. Epub 2021 Feb 19."",""Nagase K"",""J Pathol"",""2021"",""2021/01/29"",""PMC8248239"","""",""…
33637706,"Sunitinib treatment promotes metastasis of drug-resistant renal cell carcinoma via TFE3 signaling pathway","Li L, Zhao S, Liu Z, Zhang N, Pang S, Liu J, Liu C, Fan Y.","Cell Death Dis. 2021 Feb 26;"12(2):220. doi: 10.1038/s41419-021-03511-3."",""Li L"",""Cell Death Dis"",""2021"",""2021/02/27"",""PMC7910457"","""",""10.1038/s41419-021-03511-3""";;;
25829424,"HIF2?-Dependent Lipid Storage Promotes Endoplasmic Reticulum Homeostasis in Clear-Cell Renal Cell Carcinoma","Qiu B, Ackerman D, Sanchez DJ, Li B, Ochocki JD, Grazioli A, Bobrovnikova-Marjon E, Diehl JA, Keith B, Simon MC.","Cancer Discov. 2015 Jun;"5(6):652-67. doi: 10.1158/2159-8290.CD-14-1507. Epub 2015 Mar 31."",""Qiu B"",""Cancer Discov"",""2015"",""2015/04/02"",""PMC4456212"",""NI…
32048159,"Eastern Spanish experience with nivolumab in metastatic renal cell carcinoma","José JM, Jose M, Silverio R, Federico V, Isabel C, Martin OA, Inmaculada B, Cristina C, Julia HC, Dolores TM, Jose G, Paola P, Nieves DP, Vicent A, Sara B, Sara M, Julián L, Manuel S, Del Carmen MM, Ángel CM, Vicente G.","Clin Transl Oncol. 2020 Sep;"22(9):1517-1523. doi: 10.1007/s12094-020-02288-9. Epub 2020…
32041631,"Y-box binding protein-1 is crucial in acquired drug resistance development in metastatic clear-cell renal cell carcinoma","D'Costa NM, Lowerison MR, Raven PA, Tan Z, Roberts ME, Shrestha R, Urban MW, Monjaras-Avila CU, Oo HZ, Hurtado-Coll A, Chavez-Munoz C, So AI.","J Exp Clin Cancer Res. 2020 Feb 10;"39(1):33. doi: 10.1186/s13046-020-1527-y."",""D'Costa NM"",""J Exp Clin Cancer Res"","…
34353313,"Differential effects of HIF2? antagonist and HIF2? silencing in renal cancer and sensitivity to repurposed drugs","Arnaiz E, Miar A, Bridges E, Prasad N, Hatch SB, Ebner D, Lawrie CH, Harris AL.","BMC Cancer. 2021 Aug 5;"21(1):896. doi: 10.1186/s12885-021-08616-8."",""Arnaiz E"",""BMC Cancer"",""2021"",""2021/08/06"",""PMC8344147"","""",""10.1186/s12885-021-08616-8""";;;
23917726,"Galectin-3 inhibition sensitizes human renal cell carcinoma cells to arsenic trioxide treatment","Xu Y, Gu X, Gong M, Guo G, Han K, An R.","Cancer Biol Ther. 2013 Oct 1;"14(10):897-906. doi: 10.4161/cbt.25937. Epub 2013 Aug 5."",""Xu Y"",""Cancer Biol Ther"",""2013"",""2013/08/07"",""PMC3926886"","""",""10.4161/cbt.25937""";;;
29928452,"Luteolin and sorafenib combination kills human hepatocellular carcinoma cells through apoptosis potentiation and JNK activation","Feng XQ, Rong LW, Wang RX, Zheng XL, Zhang L, Zhang L, Lin Y, Wang X, Li ZP.","Oncol Lett. 2018 Jul;"16(1):648-653. doi: 10.3892/ol.2018.8640. Epub 2018 May 4."",""Feng XQ"",""Oncol Lett"",""2018"",""2018/06/22"",""PMC6006184"","""",""10.3892/ol.2018.8640""";…
30070687,"Characterization of the breast cancer resistance protein (BCRP/ABCG2) in clear cell renal cell carcinoma","Reustle A, Fisel P, Renner O, Büttner F, Winter S, Rausch S, Kruck S, Nies AT, Hennenlotter J, Scharpf M, Fend F, Stenzl A, Bedke J, Schwab M, Schaeffeler E.","Int J Cancer. 2018 Dec 15;"143(12):3181-3193. doi: 10.1002/ijc.31741. Epub 2018 Sep 25."",""Reustle A"",""Int J Cancer"","…
38393513,"Nilotinib in combination with sunitinib renders MCL-1 for degradation and activates autophagy that overcomes sunitinib resistance in renal cell carcinoma","Liu T, Yue X, Chen X, Yan R, Wu C, Li Y, Bu X, Han H, Liu RY.","Cell Oncol (Dordr). 2024 Aug;"47(4):1277-1294. doi: 10.1007/s13402-024-00927-9. Epub 2024 Feb 23."",""Liu T"",""Cell Oncol (Dordr)"",""2024"",""2024/02/23"","""","""",""…
22315040,"Proteomic analysis in clear cell renal cell carcinoma: identification of differentially expressed protein by 2-D DIGE","Raimondo F, Salemi C, Chinello C, Fumagalli D, Morosi L, Rocco F, Ferrero S, Perego R, Bianchi C, Sarto C, Pitto M, Brambilla P, Magni F.","Mol Biosyst. 2012 Apr;"8(4):1040-51. doi: 10.1039/c2mb05390j. Epub 2012 Feb 8."",""Raimondo F"",""Mol Biosyst"",""2012"",""2012/0…
28714373,"Targeting miR-21 decreases expression of multi-drug resistant genes and promotes chemosensitivity of renal carcinoma","Gaudelot K, Gibier JB, Pottier N, Hémon B, Van Seuningen I, Glowacki F, Leroy X, Cauffiez C, Gnemmi V, Aubert S, Perrais M.","Tumour Biol. 2017 Jul;"39(7):1010428317707372. doi: 10.1177/1010428317707372."",""Gaudelot K"",""Tumour Biol"",""2017"",""2017/07/18"","""",""""…
35117707,"Tumor-derived exosomes facilitate tumor cells escape from drug therapy in clear cell renal cell carcinoma","Wang X, Shi Q, Cui L, Wang K, Gong P, He X, Xu R, Tan M, Cao Y.","Transl Cancer Res. 2020 May;"9(5):3416-3425. doi: 10.21037/tcr-19-2246."",""Wang X"",""Transl Cancer Res"",""2020"",""2022/02/04"",""PMC8798292"","""",""10.21037/tcr-19-2246""";;;
34030133,"NUPR1 is a novel potential biomarker and confers resistance to sorafenib in clear cell renal cell carcinoma by increasing stemness and targeting the PTEN/AKT/mTOR pathway","He W, Cheng F, Zheng B, Wang J, Zhao G, Yao Z, Zhang T.","Aging (Albany NY). 2021 May 24;"13(10):14015-14038. doi: 10.18632/aging.203012. Epub 2021 May 24."",""He W"",""Aging (Albany NY)"",""2021"",""2021/05/24"",""P…
39230203,"Integrative analysis of bulk and single-cell RNA sequencing reveals sphingolipid metabolism and immune landscape in clear cell renal cell carcinoma","Xie D, Han Z, Wang Y, Shi H, Wu X, Wu J, Dai Y.","Environ Toxicol. 2024 Dec;"39(12):5391-5404. doi: 10.1002/tox.24319. Epub 2024 Sep 4."",""Xie D"",""Environ Toxicol"",""2024"",""2024/09/04"","""","""",""10.1002/tox.24319""";;;
38996614,"Fangchinoline targets human renal cell carcinoma cells through modulation of apoptotic and non?apoptotic cell deaths","Jung YY, Baek SH, Um JY, Ahn KS.","Pathol Res Pract. 2024 Aug;"260:155445. doi: 10.1016/j.prp.2024.155445. Epub 2024 Jul 3."",""Jung YY"",""Pathol Res Pract"",""2024"",""2024/07/12"","""","""",""10.1016/j.prp.2024.155445""";;;
30848481,"Identification of mutations associated with acquired resistance to sunitinib in renal cell cancer","Elgendy M, Fusco JP, Segura V, Lozano MD, Minucci S, Echeveste JI, Gurpide A, Andueza M, Melero I, Sanmamed MF, Ruiz MR, Calvo A, Pascual JI, Velis JM, Miñana B, Valle RD, Pio R, Agorreta J, Abengozar M, Colecchia M, Brich S, Renne SL, Guruceaga E, Patiño-García A, Perez-Gracia JL.","Int …
31299041,"Inhibition of MicroRNA-381 Promotes Tumor Cell Growth and Chemoresistance in Clear-Cell Renal Cell Carcinoma","Chan Y, Yu Y, Wang G, Wang C, Zhang D, Wang X, Wang Z, Jian W, Zhang C.","Med Sci Monit. 2019 Jul 12;"25:5181-5190. doi: 10.12659/MSM.915524."",""Chan Y"",""Med Sci Monit"",""2019"",""2019/07/13"",""PMC6642673"","""",""10.12659/MSM.915524""";;;
33201837,"Low DAPK1 expression correlates with poor prognosis and sunitinib resistance in clear cell renal cell carcinoma","Song Z, Li Z, Han W, Zhu C, Lou N, Li X, Luo G, Peng S, Li G, Zhao Y, Guo Y.","Aging (Albany NY). 2020 Nov 16;"13(2):1842-1858. doi: 10.18632/aging.103638. Epub 2020 Nov 16."",""Song Z"",""Aging (Albany NY)"",""2020"",""2020/11/17"",""PMC7880360"","""",""10.18632/aging.10363…
28978010,"The network of DAB2IP-miR-138 in regulating drug resistance of renal cell carcinoma associated with stem-like phenotypes","Yun EJ, Zhou J, Lin CJ, Xu S, Santoyo J, Hernandez E, Lai CH, Lin H, He D, Hsieh JT.","Oncotarget. 2017 May 9;"8(40):66975-66986. doi: 10.18632/oncotarget.17756. eCollection 2017 Sep 15."",""Yun EJ"",""Oncotarget"",""2017"",""2017/10/06"",""PMC5620150"","""",""10.18…
36118894,"T cell proliferation-related genes: Predicting prognosis, identifying the cold and hot tumors, and guiding treatment in clear cell renal cell carcinoma","Huang H, Cai Y, Hong X, Gao W, Tang J, Zhang S, Xu Z.","Front Genet. 2022 Sep 2;"13:948734. doi: 10.3389/fgene.2022.948734. eCollection 2022."",""Huang H"",""Front Genet"",""2022"",""2022/09/19"",""PMC9478955"","""",""10.3389/fgene.202…
35116623,"Curcumin reverses the sunitinib resistance in clear cell renal cell carcinoma (ccRCC) through the induction of ferroptosis via the ADAMTS18 gene","Xu B, Zhu WJ, Peng YJ, Cheng SD.","Transl Cancer Res. 2021 Jul;"10(7):3158-3167. doi: 10.21037/tcr-21-227."",""Xu B"",""Transl Cancer Res"",""2021"",""2022/02/04"",""PMC8797884"","""",""10.21037/tcr-21-227""";;;
39222176,"PSMD2 overexpression as a biomarker for resistance and prognosis in renal cell carcinoma treated with immune checkpoint and tyrosine kinase inhibitors","Xu X, Wang J, Wang Y, Zhu Y, Wang J, Guo J.","Cell Oncol (Dordr). 2024 Oct;"47(5):1943-1956. doi: 10.1007/s13402-024-00977-z. Epub 2024 Sep 2."",""Xu X"",""Cell Oncol (Dordr)"",""2024"",""2024/09/02"","""","""",""10.1007/s13402-024-0097…
35784363,"Comprehensive Evaluation of the m(6)A Regulator Prognostic Risk Score in the Prediction of Immunotherapy Response in Clear Cell Renal Cell Carcinoma","Yu M, Liu X, Xu H, Shen S, Wang F, Chen D, Li G, Wang Z, Zuo Z, Zhao A.","Front Immunol. 2022 Jun 17;"13:818120. doi: 10.3389/fimmu.2022.818120. eCollection 2022."",""Yu M"",""Front Immunol"",""2022"",""2022/07/05"",""PMC9248360"","""",""…
35402517,"LncRNA FAM13A-AS1 Promotes Renal Carcinoma Tumorigenesis Through Sponging miR-141-3p to Upregulate NEK6 Expression","Wang XJ, Li S, Fang J, Yan ZJ, Luo GC.","Front Mol Biosci. 2022 Mar 23;"9:738711. doi: 10.3389/fmolb.2022.738711. eCollection 2022."",""Wang XJ"",""Front Mol Biosci"",""2022"",""2022/04/11"",""PMC8984162"","""",""10.3389/fmolb.2022.738711""";;;
36370999,"NEK2 is associated with poor prognosis of clear cell renal cell carcinoma and promotes tumor cell growth and metastasis","Feng X, Jiang Y, Cui Y, Xu Y, Zhang Q, Xia Q, Chen Y.","Gene. 2023 Jan 30;"851:147040. doi: 10.1016/j.gene.2022.147040. Epub 2022 Nov 9."",""Feng X"",""Gene"",""2023"",""2022/11/12"","""","""",""10.1016/j.gene.2022.147040""";;;
25686498,"Rab25 upregulation correlates with the proliferation, migration, and invasion of renal cell carcinoma","Li Y, Jia Q, Zhang Q, Wan Y.","Biochem Biophys Res Commun. 2015 Mar 20;"458(4):745-50. doi: 10.1016/j.bbrc.2015.01.144. Epub 2015 Feb 14."",""Li Y"",""Biochem Biophys Res Commun"",""2015"",""2015/02/18"","""","""",""10.1016/j.bbrc.2015.01.144""";;;
32921632,"LINC00160 mediates sunitinib resistance in renal cell carcinoma via SAA1 that is implicated in STAT3 activation and compound transportation","Cheng G, Liu Y, Liu L, Ruan H, Cao Q, Song Z, Bao L, Xu T, Xiong Z, Liu J, Liu D, Liang H, Jiang G, Yang X, Yang H, Chen K, Zhang X.","Aging (Albany NY). 2020 Sep 13;"12(17):17459-17479. doi: 10.18632/aging.103755. Epub 2020 Sep 13."",""Cheng G"",…
28746769,"Regulation of spindle and kinetochore-associated protein 1 by antitumor miR-10a-5p in renal cell carcinoma","Arai T, Okato A, Kojima S, Idichi T, Koshizuka K, Kurozumi A, Kato M, Yamazaki K, Ishida Y, Naya Y, Ichikawa T, Seki N.","Cancer Sci. 2017 Oct;"108(10):2088-2101. doi: 10.1111/cas.13331. Epub 2017 Aug 19."",""Arai T"",""Cancer Sci"",""2017"",""2017/07/27"",""PMC5623743"","""",""1…
32626999,"TBOPP enhances the anticancer effect of cisplatin by inhibiting DOCK1 in renal cell carcinoma","Zhang W, Zheng X, Xie S, Zhang S, Mao J, Cai Y, Lu X, Chen W, Ni H, Xie L.","Mol Med Rep. 2020 Aug;"22(2):1187-1194. doi: 10.3892/mmr.2020.11243. Epub 2020 Jun 16."",""Zhang W"",""Mol Med Rep"",""2020"",""2020/07/07"",""PMC7339706"","""",""10.3892/mmr.2020.11243""";;;
36119838,"The potential value of cuprotosis (copper-induced cell death) in the therapy of clear cell renal cell carcinoma","Qi X, Wang J, Che X, Li Q, Li X, Wang Q, Wu G.","Am J Cancer Res. 2022 Aug 15;"12(8):3947-3966. doi: 10.62347/ETJH6697. eCollection 2022."",""Qi X"",""Am J Cancer Res"",""2022"",""2022/09/19"",""PMC9442008"","""",""10.62347/ETJH6697""";;;
36028958,"Embelin Enhances the Sensitivity of Renal Cancer Cells to Axitinib by Inhibiting HIF Signaling Pathway","Fang Q, Li Z, Xue Y, Zong X, Ma W, Xi G, Zhang XF, Li Z.","Anticancer Agents Med Chem. 2023;"23(7):807-816. doi: 10.2174/1871520622666220825155125."",""Fang Q"",""Anticancer Agents Med Chem"",""2023"",""2022/08/27"","""","""",""10.2174/1871520622666220825155125""";;;
38098599,"Inhibiting stanniocalcin 2 reduces sunitinib resistance of Caki-1 renal cancer cells under hypoxia condition","Chu H, Xie W, Guo C, Shi H, Gu J, Qin Z, Xie Y.","Ann Med Surg (Lond). 2023 Nov 1;"85(12):5963-5971. doi: 10.1097/MS9.0000000000001450. eCollection 2023 Dec."",""Chu H"",""Ann Med Surg (Lond)"",""2023"",""2023/12/15"",""PMC10718379"","""",""10.1097/MS9.0000000000001450""";;;
33582210,"Identification of subtype specific biomarkers of clear cell renal cell carcinoma using random forest and greedy algorithm","Wu Y, Han W, Xu D, Wang X, Yang J, Lu Z, Chen X, Ding Y.","Biosystems. 2021 Jun;"204:104372. doi: 10.1016/j.biosystems.2021.104372. Epub 2021 Feb 12."",""Wu Y"",""Biosystems"",""2021"",""2021/02/14"","""","""",""10.1016/j.biosystems.2021.104372""";;;
31534544,"DNA methylation-regulated QPCT promotes sunitinib resistance by increasing HRAS stability in renal cell carcinoma","Zhao T, Bao Y, Gan X, Wang J, Chen Q, Dai Z, Liu B, Wang A, Sun S, Yang F, Wang L.","Theranostics. 2019 Aug 14;"9(21):6175-6190. doi: 10.7150/thno.35572. eCollection 2019."",""Zhao T"",""Theranostics"",""2019"",""2019/09/20"",""PMC6735520"","""",""10.7150/thno.35572""";;;
32663095,"Depletion of lncRNA MALAT1 inhibited sunitinib resistance through regulating miR-362-3p-mediated G3BP1 in renal cell carcinoma","Wang Z, Chang X, Zhu G, Gao X, Chang L.","Cell Cycle. 2020 Aug;"19(16):2054-2062. doi: 10.1080/15384101.2020.1792667. Epub 2020 Jul 14."",""Wang Z"",""Cell Cycle"",""2020"",""2020/07/15"",""PMC7469516"","""",""10.1080/15384101.2020.1792667""";;;
34339558,"SHARPIN regulates the development of clear cell renal cell carcinoma by promoting von Hippel-Lindau protein ubiquitination and degradation","Yin R, Liu S.","Cancer Sci. 2021 Oct;"112(10):4100-4111. doi: 10.1111/cas.15096. Epub 2021 Aug 22."",""Yin R"",""Cancer Sci"",""2021"",""2021/08/02"",""PMC8486188"","""",""10.1111/cas.15096""";;;
34306023,"Identification of MX2 as a Novel Prognostic Biomarker for Sunitinib Resistance in Clear Cell Renal Cell Carcinoma","Wei Y, Chen X, Ren X, Wang B, Zhang Q, Bu H, Qian J, Shao P.","Front Genet. 2021 Jul 9;"12:680369. doi: 10.3389/fgene.2021.680369. eCollection 2021."",""Wei Y"",""Front Genet"",""2021"",""2021/07/26"",""PMC8299280"","""",""10.3389/fgene.2021.680369""";;;
24423438,"NGAL can alternately mediate sunitinib resistance in renal cell carcinoma","Yu DS, Wu CL, Ping SY, Huang YL, Shen KH.","J Urol. 2014 Aug;"192(2):559-66. doi: 10.1016/j.juro.2013.12.049. Epub 2014 Jan 11."",""Yu DS"",""J Urol"",""2014"",""2014/01/16"","""","""",""10.1016/j.juro.2013.12.049""";;;
36381657,"Cancer stem/progenitor signatures refine the classification of clear cell renal cell carcinoma with stratified prognosis and decreased immunotherapy efficacy","Zhou P, Hu H, Lu Y, Xiao J, Wang Y, Xun Y, Xu J, Liu C, Wang S, Hu J.","Mol Ther Oncolytics. 2022 Oct 13;"27:167-181. doi: 10.1016/j.omto.2022.10.005. eCollection 2022 Dec 15."",""Zhou P"",""Mol Ther Oncolytics"",""2022"",""2022/…
32104684,"Porcupine Inhibitor LGK974 Downregulates the Wnt Signaling Pathway and Inhibits Clear Cell Renal Cell Carcinoma","Li J, Wu G, Xu Y, Li J, Ruan N, Chen Y, Zhang Q, Xia Q.","Biomed Res Int. 2020 Feb 13;"2020:2527643. doi: 10.1155/2020/2527643. eCollection 2020."",""Li J"",""Biomed Res Int"",""2020"",""2020/02/28"",""PMC7040395"","""",""10.1155/2020/2527643""";;;
34363384,"Lefty A is involved in sunitinib resistance of renal cell carcinoma cells via regulation of IL-8","Cui N, Han Q, Cao Q, Wang K, Zhou X, Hou P, Liu C, Chen L, Xu L.","Biol Chem. 2021 Aug 9;"402(10):1247-1256. doi: 10.1515/hsz-2021-0280. Print 2021 Sep 27."",""Cui N"",""Biol Chem"",""2021"",""2021/08/07"","""","""",""10.1515/hsz-2021-0280""";;;
27134180,"Resistance to Antiangiogenic Therapies by Metabolic Symbiosis in Renal Cell Carcinoma PDX Models and Patients","Jiménez-Valerio G, Martínez-Lozano M, Bassani N, Vidal A, Ochoa-de-Olza M, Suárez C, García-Del-Muro X, Carles J, Viñals F, Graupera M, Indraccolo S, Casanovas O.","Cell Rep. 2016 May 10;"15(6):1134-43. doi: 10.1016/j.celrep.2016.04.015. Epub 2016 Apr 28."",""Jiménez-Valerio G…
25152703,"Mammalian Target of Rapamycin Inhibitors Resistance Mechanisms in Clear Cell Renal Cell Carcinoma","Kornakiewicz A, Solarek W, Bielecka ZF, Lian F, Szczylik C, Czarnecka AM.","Curr Signal Transduct Ther. 2014 Dec;"8(3):210-218. doi: 10.2174/1574362409666140206222746."",""Kornakiewicz A"",""Curr Signal Transduct Ther"",""2014"",""2014/08/26"",""PMC4141323"","""",""10.2174/157436240966614…
31652459,"Role of long non-coding RNA TP73-AS1 in cancer","Chen C, Shu L, Zou W.","Biosci Rep. 2019 Oct 30;"39(10):BSR20192274. doi: 10.1042/BSR20192274."",""Chen C"",""Biosci Rep"",""2019"",""2019/10/26"",""PMC6822500"","""",""10.1042/BSR20192274""";;;
26255626,"Point mutations of the mTOR-RHEB pathway in renal cell carcinoma","Ghosh AP, Marshall CB, Coric T, Shim EH, Kirkman R, Ballestas ME, Ikura M, Bjornsti MA, Sudarshan S.","Oncotarget. 2015 Jul 20;"6(20):17895-910. doi: 10.18632/oncotarget.4963."",""Ghosh AP"",""Oncotarget"",""2015"",""2015/08/11"",""PMC4627224"","""",""10.18632/oncotarget.4963""";;;
28566330,"Monitoring the Vascular Response and Resistance to Sunitinib in Renal Cell Carcinoma In Vivo with Susceptibility Contrast MRI","Robinson SP, Boult JKR, Vasudev NS, Reynolds AR.","Cancer Res. 2017 Aug 1;"77(15):4127-4134. doi: 10.1158/0008-5472.CAN-17-0248. Epub 2017 May 31."",""Robinson SP"",""Cancer Res"",""2017"",""2017/06/02"",""PMC6175052"",""EMS79619"",""10.1158/0008-5472.CAN-17-02…
35071435,"CD248 as a bridge between angiogenesis and immunosuppression: a promising prognostic and therapeutic target for renal cell carcinoma","Liu S, Xu C, Zhang K, Han D, Yang F, Li Y, Zhao X, Ma S, Li H, Lu S, Lu T, Zhang J, Qin W, Wen W, Yang B.","Ann Transl Med. 2021 Dec;"9(23):1741. doi: 10.21037/atm-21-6271."",""Liu S"",""Ann Transl Med"",""2021"",""2022/01/24"",""PMC8743697"","""",""10.2…
32829780,"6PGD Upregulation is Associated with Chemo- and Immuno-Resistance of Renal Cell Carcinoma via AMPK Signaling-Dependent NADPH-Mediated Metabolic Reprograming","Cao J, Sun X, Zhang X, Chen D.","Am J Med Sci. 2020 Sep;"360(3):279-286. doi: 10.1016/j.amjms.2020.06.014. Epub 2020 Jun 20."",""Cao J"",""Am J Med Sci"",""2020"",""2020/08/25"","""","""",""10.1016/j.amjms.2020.06.014""";;;
39866227,"Circular RNA circAGAP1 promotes sunitinib sensitivity in renal cell carcinoma via sponging multiple PDGFR-targeted miRNAs","Lv QI, Wang G, Hong YI, Zhu T, Qin S, Sun S, Wang Y, Liu Y, Zhang Q, Ma C, Wang P.","Oncol Res. 2025 Jan 16;"33(2):407-420. doi: 10.32604/or.2024.047698. eCollection 2025."",""Lv QI"",""Oncol Res"",""2025"",""2025/01/27"",""PMC11754003"","""",""10.32604/or.2024.047…
28314474,"Sulforaphane as an adjunctive to everolimus counteracts everolimus resistance in renal cancer cell lines","Juengel E, Euler S, Maxeiner S, Rutz J, Justin S, Roos F, Khoder W, Nelson K, Bechstein WO, Blaheta RA.","Phytomedicine. 2017 Apr 15;"27:1-7. doi: 10.1016/j.phymed.2017.01.016. Epub 2017 Jan 31."",""Juengel E"",""Phytomedicine"",""2017"",""2017/03/19"","""","""",""10.1016/j.phymed.…
28971329,"Correlation of (99m)Tc-sestamibi uptake in renal masses with mitochondrial content and multi-drug resistance pump expression","Rowe SP, Gorin MA, Solnes LB, Ball MW, Choudhary A, Pierorazio PM, Epstein JI, Javadi MS, Allaf ME, Baras AS.","EJNMMI Res. 2017 Oct 2;"7(1):80. doi: 10.1186/s13550-017-0329-5."",""Rowe SP"",""EJNMMI Res"",""2017"",""2017/10/04"",""PMC5624857"","""",""10.1186/s1…
34781823,"Protein disulfide isomerase family 6 promotes the imatinib-resistance of renal cell carcinoma by regulation of Wnt3a-Frizzled1 axis","Huang Y, He P, Ding J.","Bioengineered. 2021 Dec;"12(2):12157-12166. doi: 10.1080/21655979.2021.2005218."",""Huang Y"",""Bioengineered"",""2021"",""2021/11/16"",""PMC8809904"","""",""10.1080/21655979.2021.2005218""";;;
28974261,"The 150 most important questions in cancer research and clinical oncology series: questions 57-66 : Edited by Chinese Journal of Cancer","Chinese Journal of Cancer.","Chin J Cancer. 2017 Oct 3;"36(1):79. doi: 10.1186/s40880-017-0249-9."",""Chinese Journal of Cancer"",""Chin J Cancer"",""2017"",""2017/10/05"",""PMC5627450"","""",""10.1186/s40880-017-0249-9""";;;
24970796,"Increased Nek1 expression in renal cell carcinoma cells is associated with decreased sensitivity to DNA-damaging treatment","Chen Y, Chen CF, Polci R, Wei R, Riley DJ, Chen PL.","Oncotarget. 2014 Jun 30;"5(12):4283-94. doi: 10.18632/oncotarget.2005."",""Chen Y"",""Oncotarget"",""2014"",""2014/06/28"",""PMC4147323"","""",""10.18632/oncotarget.2005""";;;
32413049,"CRISPR-mediated ablation of overexpressed EGFR in combination with sunitinib significantly suppresses renal cell carcinoma proliferation","Liu B, Diaz Arguello OA, Chen D, Chen S, Saber A, Haisma HJ.","PLoS One. 2020 May 15;"15(5):e0232985. doi: 10.1371/journal.pone.0232985. eCollection 2020."",""Liu B"",""PLoS One"",""2020"",""2020/05/16"",""PMC7228069"","""",""10.1371/journal.pone.023…
27816967,"Ubenimex attenuates acquired sorafenib resistance in renal cell carcinoma by inhibiting Akt signaling in a lipophagy associated mechanism","Liu S, Gao M, Wang X, Ding S, Lv J, Gao D, Wang Z, Niu Z.","Oncotarget. 2016 Nov 29;"7(48):79141-79153. doi: 10.18632/oncotarget.13003."",""Liu S"",""Oncotarget"",""2016"",""2016/11/07"",""PMC5346704"","""",""10.18632/oncotarget.13003""";;;
28011476,"YM155 Reverses Statin Resistance in Renal Cancer by Reducing Expression of Survivin","Nitta T, Koike H, Miyao T, Miyazawa Y, Kato H, Furuya Y, Sekine Y, Suzuki K.","Anticancer Res. 2017 Jan;"37(1):75-80. doi: 10.21873/anticanres.11291."",""Nitta T"",""Anticancer Res"",""2017"",""2016/12/25"","""","""",""10.21873/anticanres.11291""";;;
32667929,"Targeting NPL4 via drug repositioning using disulfiram for the treatment of clear cell renal cell carcinoma","Yoshino H, Yamada Y, Enokida H, Osako Y, Tsuruda M, Kuroshima K, Sakaguchi T, Sugita S, Tatarano S, Nakagawa M.","PLoS One. 2020 Jul 15;"15(7):e0236119. doi: 10.1371/journal.pone.0236119. eCollection 2020."",""Yoshino H"",""PLoS One"",""2020"",""2020/07/16"",""PMC7363112"","""",…
24935000,"HDAC-inhibition counteracts everolimus resistance in renal cell carcinoma in vitro by diminishing cdk2 and cyclin A","Juengel E, Nowaz S, Makarevi J, Natsheh I, Werner I, Nelson K, Reiter M, Tsaur I, Mani J, Harder S, Bartsch G, Haferkamp A, Blaheta RA.","Mol Cancer. 2014 Jun 16;"13:152. doi: 10.1186/1476-4598-13-152."",""Juengel E"",""Mol Cancer"",""2014"",""2014/06/18"",""PMC4073177""…
29665787,"Valproic acid sensitizes metformin-resistant human renal cell carcinoma cells by upregulating H3 acetylation and EMT reversal","Wei M, Mao S, Lu G, Li L, Lan X, Huang Z, Chen Y, Zhao M, Zhao Y, Xia Q.","BMC Cancer. 2018 Apr 17;"18(1):434. doi: 10.1186/s12885-018-4344-3."",""Wei M"",""BMC Cancer"",""2018"",""2018/04/19"",""PMC5902941"","""",""10.1186/s12885-018-4344-3""";;;
33959154,"Hydroxychloroquine Potentiates Apoptosis Induced by PPAR? Antagonist in 786-O Clear Cell Renal Cell Carcinoma Cells Associated with Inhibiting Autophagy","Mao R, Shi J, Ma X, Xu H.","PPAR Res. 2021 Apr 19;"2021:6631605. doi: 10.1155/2021/6631605. eCollection 2021."",""Mao R"",""PPAR Res"",""2021"",""2021/05/07"",""PMC8075691"","""",""10.1155/2021/6631605""";;;
32641718,"Long noncoding RNA SNHG12 promotes tumour progression and sunitinib resistance by upregulating CDCA3 in renal cell carcinoma","Liu Y, Cheng G, Huang Z, Bao L, Liu J, Wang C, Xiong Z, Zhou L, Xu T, Liu D, Yang H, Chen K, Zhang X.","Cell Death Dis. 2020 Jul 8;"11(7):515. doi: 10.1038/s41419-020-2713-8."",""Liu Y"",""Cell Death Dis"",""2020"",""2020/07/10"",""PMC7343829"","""",""10.1038/s4…
31383732,"TFEB Mediates Immune Evasion and Resistance to mTOR Inhibition of Renal Cell Carcinoma via Induction of PD-L1","Zhang C, Duan Y, Xia M, Dong Y, Chen Y, Zheng L, Chai S, Zhang Q, Wei Z, Liu N, Wang J, Sun C, Tang Z, Cheng X, Wu J, Wang G, Zheng F, Laurence A, Li B, Yang XP.","Clin Cancer Res. 2019 Nov 15;"25(22):6827-6838. doi: 10.1158/1078-0432.CCR-19-0733. Epub 2019 Aug 5."",""Zhang C"…
35163092,"Spheroid Culture Differentially Affects Cancer Cell Sensitivity to Drugs in Melanoma and RCC Models","Filipiak-Duliban A, Brodaczewska K, Kajdasz A, Kieda C.","Int J Mol Sci. 2022 Jan 21;"23(3):1166. doi: 10.3390/ijms23031166."",""Filipiak-Duliban A"",""Int J Mol Sci"",""2022"",""2022/02/15"",""PMC8835769"","""",""10.3390/ijms23031166""";;;
30663139,"Addressable Peptide Self-Assembly on the Cancer Cell Membrane for Sensitizing Chemotherapy of Renal Cell Carcinoma","Wang Z, An HW, Hou D, Wang M, Zeng X, Zheng R, Wang L, Wang K, Wang H, Xu W.","Adv Mater. 2019 Mar;"31(11):e1807175. doi: 10.1002/adma.201807175. Epub 2019 Jan 21."",""Wang Z"",""Adv Mater"",""2019"",""2019/01/22"","""","""",""10.1002/adma.201807175""";;;
22173604,"Resistance to angiogenesis inhibitors in renal cell carcinoma","Tamaskar I, Dhillon J, Pili R.","Clin Adv Hematol Oncol. 2011 Feb;"9(2):101-10."",""Tamaskar I"",""Clin Adv Hematol Oncol"",""2011"",""2011/12/17"","""","""",""""";;;
27485825,"Synergy between von Hippel-Lindau and P53 contributes to chemosensitivity of clear cell renal cell carcinoma","Zhao Z, Chen C, Lin J, Zeng W, Zhao J, Liang Y, Tan Q, Yang C, Li H.","Mol Med Rep. 2016 Sep;"14(3):2785-90. doi: 10.3892/mmr.2016.5561. Epub 2016 Jul 27."",""Zhao Z"",""Mol Med Rep"",""2016"",""2016/08/04"","""","""",""10.3892/mmr.2016.5561""";;;
37971460,"Expressions of miR-96-5p, miR-29b-3p, and Their Target Gene THBS1 in Clear Cell Renal Cell Carcinoma and Sunitinib Resistance","Wu S, Wang Y.","Altern Ther Health Med. 2024 Jul;"30(7):268-273."",""Wu S"",""Altern Ther Health Med"",""2024"",""2023/11/16"","""","""",""""";;;
33107222,"Functional and genomic characterization of patient-derived xenograft model to study the adaptation to mTORC1 inhibitor in clear cell renal cell carcinoma","Sakamoto H, Yamasaki T, Sumiyoshi T, Takeda M, Shibasaki N, Utsunomiya N, Arakaki R, Akamatsu S, Kobayashi T, Inoue T, Kamba T, Nakamura E, Ogawa O.","Cancer Med. 2021 Jan;"10(1):119-134. doi: 10.1002/cam4.3578. Epub 2020 Oct 27."","…
27509260,"Everolimus affects vasculogenic mimicry in renal carcinoma resistant to sunitinib","Serova M, Tijeras-Raballand A, Dos Santos C, Martinet M, Neuzillet C, Lopez A, Mitchell DC, Bryan BA, Gapihan G, Janin A, Bousquet G, Riveiro ME, Bieche I, Faivre S, Raymond E, de Gramont A.","Oncotarget. 2016 Jun 21;"7(25):38467-86. doi: 10.18632/oncotarget.9542."",""Serova M"",""Oncotarget"",""2016"","…
39956807,"MAGI3 enhances sensitivity to sunitinib in renal cell carcinoma by suppressing the MAS/ERK axis and serves as a prognostic marker","Wang H, Chen Y, Yang Y, Song R, Gu S, Cao X, Zhang L, Yang Y, Hou T, Qi X, Yang Y, Wang Y, Bai T, Feng D, Yang X, He J.","Cell Death Dis. 2025 Feb 16;"16(1):102. doi: 10.1038/s41419-025-07427-0."",""Wang H"",""Cell Death Dis"",""2025"",""2025/02/16"",""PMC1…
25150313,"MiR-200c sensitizes clear-cell renal cell carcinoma cells to sorafenib and imatinib by targeting heme oxygenase-1","Gao C, Peng FH, Peng LK.","Neoplasma. 2014;"61(6):680-9. doi: 10.4149/neo_2014_083."",""Gao C"",""Neoplasma"",""2014"",""2014/08/24"","""","""",""10.4149/neo_2014_083""";;;
34544400,"USP39 promotes malignant proliferation and angiogenesis of renal cell carcinoma by inhibiting VEGF-A(165b) alternative splicing via regulating SRSF1 and SRPK1","Pan XW, Xu D, Chen WJ, Chen JX, Chen WJ, Ye JQ, Gan SS, Zhou W, Song X, Shi L, Cui XG.","Cancer Cell Int. 2021 Sep 20;"21(1):486. doi: 10.1186/s12935-021-02161-x."",""Pan XW"",""Cancer Cell Int"",""2021"",""2021/09/21"",""PMC845…
34180759,"Silencing of the chemokine CXC receptor 4 (CXCR4) hampers cancer progression and increases cisplatin (DDP)-sensitivity in clear cell renal cell carcinoma (ccRCC)","Wang W, Gan Z, Liu Q, Yan S, Mulati R, Wang Y.","Bioengineered. 2021 Dec;"12(1):2957-2969. doi: 10.1080/21655979.2021.1943112."",""Wang W"",""Bioengineered"",""2021"",""2021/06/28"",""PMC8806489"","""",""10.1080/21655979.2021…
30267660,"RCAN1.4 acts as a suppressor of cancer progression and sunitinib resistance in clear cell renal cell carcinoma","Song Z, Cao Q, Ruan H, Yang H, Wang K, Bao L, Cheng G, Xu T, Xiao H, Wang C, Liu D, Chen K, Zhang X.","Exp Cell Res. 2018 Nov 15;"372(2):118-128. doi: 10.1016/j.yexcr.2018.09.017. Epub 2018 Sep 27."",""Song Z"",""Exp Cell Res"",""2018"",""2018/09/30"","""","""",""10.1016/j.ye…
39550694,"Primary resistance to nivolumab plus ipilimumab therapy affects second-line treatment outcomes in patients with metastatic renal cell carcinoma","Mori K, Numakura K, Matsushita Y, Kojima T, Osawa T, Sazuka T, Hatakeyama S, Goto K, Yamana K, Kandori S, Kimura T, Nishiyama N, Bando Y, Fujita K, Ueda K, Tanaka H, Tomida R, Kurahashi T, Kitamura H, Miyake H, Habuchi T.","Cancer Sci. 2025 Fe…
33349457,"Identification of fenoldopam as a novel LSD1 inhibitor to abrogate the proliferation of renal cell carcinoma using drug repurposing strategy","Zheng Y, Ma Y, Cao H, Yan L, Gu Y, Ren X, Jiao X, Wan S, Shao F.","Bioorg Chem. 2021 Mar;"108:104561. doi: 10.1016/j.bioorg.2020.104561. Epub 2020 Dec 16."",""Zheng Y"",""Bioorg Chem"",""2021"",""2020/12/22"","""","""",""10.1016/j.bioorg.2020.104…
23975598,"Sphingosine kinase-1 activation causes acquired resistance against Sunitinib in renal cell carcinoma cells","Gao H, Deng L.","Cell Biochem Biophys. 2014 Mar;"68(2):419-25. doi: 10.1007/s12013-013-9723-4."",""Gao H"",""Cell Biochem Biophys"",""2014"",""2013/08/27"","""","""",""10.1007/s12013-013-9723-4""";;;
38325792,"Pterostilbene and 6-shogaol exhibit inhibitory effects on sunitinib resistance and motility by suppressing the RLIP76-initiated Ras/ERK and Akt/mTOR pathways in renal cancer cells","Chiang IC, Chen SY, Hsu YH, Shahidi F, Yen GC.","Eur J Pharmacol. 2024 Mar 15;"967:176393. doi: 10.1016/j.ejphar.2024.176393. Epub 2024 Feb 5."",""Chiang IC"",""Eur J Pharmacol"",""2024"",""2024/02/07"",""""…
32382017,"ZHX2 drives cell growth and migration via activating MEK/ERK signal and induces Sunitinib resistance by regulating the autophagy in clear cell Renal Cell Carcinoma","Zhu L, Ding R, Yan H, Zhang J, Lin Z.","Cell Death Dis. 2020 May 7;"11(5):337. doi: 10.1038/s41419-020-2541-x."",""Zhu L"",""Cell Death Dis"",""2020"",""2020/05/09"",""PMC7206010"","""",""10.1038/s41419-020-2541-x""";;;
29327492,"A five-gene signature may predict sunitinib sensitivity and serve as prognostic biomarkers for renal cell carcinoma","Chen YL, Ge GJ, Qi C, Wang H, Wang HL, Li LY, Li GH, Xia LQ.","J Cell Physiol. 2018 Oct;"233(10):6649-6660. doi: 10.1002/jcp.26441. Epub 2018 Apr 25."",""Chen YL"",""J Cell Physiol"",""2018"",""2018/01/13"","""","""",""10.1002/jcp.26441""";;;
34091990,"Heterogenous expression of endoglin marks advanced renal cancer with distinct tumor microenvironment fitness","Momoi Y, Nishida J, Miyakuni K, Kuroda M, Kubota SI, Miyazono K, Ehata S.","Cancer Sci. 2021 Aug;"112(8):3136-3149. doi: 10.1111/cas.15007. Epub 2021 Jun 28."",""Momoi Y"",""Cancer Sci"",""2021"",""2021/06/06"",""PMC8353946"","""",""10.1111/cas.15007""";;;
32901843,"Splice variants of lysosome?associated membrane proteins 2A and 2B are involved in sunitinib resistance in human renal cell carcinoma cells","Nishikawa R, Osaki M, Sasaki R, Ishikawa M, Yumioka T, Yamaguchi N, Iwamoto H, Honda M, Kabuta T, Takenaka A, Okada F.","Oncol Rep. 2020 Nov;"44(5):1810-1820. doi: 10.3892/or.2020.7752. Epub 2020 Sep 4."",""Nishikawa R"",""Oncol Rep"",""2020"",""2…
29073615,"Mir-144-3p Promotes Cell Proliferation, Metastasis, Sunitinib Resistance in Clear Cell Renal Cell Carcinoma by Downregulating ARID1A","Xiao W, Lou N, Ruan H, Bao L, Xiong Z, Yuan C, Tong J, Xu G, Zhou Y, Qu Y, Hu W, Gao Y, Ru Z, Liu L, Xiao H, Chen K, Yang H, Zhang X.","Cell Physiol Biochem. 2017;"43(6):2420-2433. doi: 10.1159/000484395. Epub 2017 Oct 27."",""Xiao W"",""Cell Physiol Bio…
37807730,"[Mechanism of nuclear protein 1 in the resistance to axitinib in clear cell renal cell carcinoma]","Liu YC, Wu ZL, Ge LY, DU T, Wu YQ, Song YM, Liu C, Ma LL.","Beijing Da Xue Xue Bao Yi Xue Ban. 2023 Oct 18;"55(5):781-792. doi: 10.19723/j.issn.1671-167X.2023.05.003."",""Liu YC"",""Beijing Da Xue Xue Bao Yi Xue Ban"",""2023"",""2023/10/09"",""PMC10560895"","""",""10.19723/j.issn.1671-167…
39529158,"Predicting first-line VEGFR-TKI resistance and survival in metastatic clear cell renal cell carcinoma using a clinical-radiomic nomogram","Wang Y, Zhang X, Wang S, Shi H, Zhao X, Chen Y.","Cancer Imaging. 2024 Nov 11;"24(1):151. doi: 10.1186/s40644-024-00792-7."",""Wang Y"",""Cancer Imaging"",""2024"",""2024/11/11"",""PMC11552170"","""",""10.1186/s40644-024-00792-7""";;;
22033275,"Treatment of everolimus-resistant metastatic renal cell carcinoma with VEGF-targeted therapies","Grünwald V, Seidel C, Fenner M, Ganser A, Busch J, Weikert S.","Br J Cancer. 2011 Nov 22;"105(11):1635-9. doi: 10.1038/bjc.2011.389. Epub 2011 Oct 27."",""Grünwald V"",""Br J Cancer"",""2011"",""2011/10/29"",""PMC3242587"","""",""10.1038/bjc.2011.389""";;;
32051393,"Blocking the autocrine regulatory loop of Gankyrin/STAT3/CCL24/CCR3 impairs the progression and pazopanib resistance of clear cell renal cell carcinoma","Wang C, Wang Y, Hong T, Cheng B, Gan S, Chen L, Zhang J, Zuo L, Li J, Cui X.","Cell Death Dis. 2020 Feb 12;"11(2):117. doi: 10.1038/s41419-020-2306-6."",""Wang C"",""Cell Death Dis"",""2020"",""2020/02/14"",""PMC7015941"","""",""10.103…
25675297,"p21-activated kinase 1 determines stem-like phenotype and sunitinib resistance via NF-?B/IL-6 activation in renal cell carcinoma","Zhu Y, Liu H, Xu L, An H, Liu W, Liu Y, Lin Z, Xu J.","Cell Death Dis. 2015 Feb 12;"6(2):e1637. doi: 10.1038/cddis.2015.2."",""Zhu Y"",""Cell Death Dis"",""2015"",""2015/02/13"",""PMC4669810"","""",""10.1038/cddis.2015.2""";;;
31401413,"The Adiponectin-AdipoR1 Axis Mediates Tumor Progression and Tyrosine Kinase Inhibitor Resistance in Metastatic Renal Cell Carcinoma","Sun G, Zhang X, Liu Z, Zhu S, Shen P, Zhang H, Zhang M, Chen N, Zhao J, Chen J, Liu J, Dai J, Wang Z, Zhu X, Wang Y, Zeng H.","Neoplasia. 2019 Sep;"21(9):921-931. doi: 10.1016/j.neo.2019.07.004. Epub 2019 Aug 8."",""Sun G"",""Neoplasia"",""2019"",""2019/0…
32030920,"Involvement of the TNF-? Pathway in TKI Resistance and Suggestion of TNFR1 as a Predictive Biomarker for TKI Responsiveness in Clear Cell Renal Cell Carcinoma","Hwang HS, Park YY, Shin SJ, Go H, Park JM, Yoon SY, Lee JL, Cho YM.","J Korean Med Sci. 2020 Feb 10;"35(5):e31. doi: 10.3346/jkms.2020.35.e31."",""Hwang HS"",""J Korean Med Sci"",""2020"",""2020/02/08"",""PMC7008069"","""",""10.…
26597115,"Molecular mechanism mediating cytotoxic activity of axitinib in sunitinib-resistant human renal cell carcinoma cells","Miyazaki A, Miyake H, Fujisawa M.","Clin Transl Oncol. 2016 Sep;"18(9):893-900. doi: 10.1007/s12094-015-1457-x. Epub 2015 Nov 23."",""Miyazaki A"",""Clin Transl Oncol"",""2016"",""2015/11/25"","""","""",""10.1007/s12094-015-1457-x""";;;
33389015,"Discovery of acquired molecular signature on immune checkpoint inhibitors in paired tumor tissues","Yoo SH, Yun J, Keam B, Hong SP, Ock CY, Koh J, Kim S, Jeon YK, Jung KC, Kim M, Kim TM, Kim DW, Kim JI, Heo DS.","Cancer Immunol Immunother. 2021 Jun;"70(6):1755-1769. doi: 10.1007/s00262-020-02799-y. Epub 2021 Jan 3."",""Yoo SH"",""Cancer Immunol Immunother"",""2021"",""2021/01/03"",""PMC…
33584797,"Caspase 4 Overexpression as a Prognostic Marker in Clear Cell Renal Cell Carcinoma: A Study Based on the Cancer Genome Atlas Data Mining","Meng L, Tian Z, Long X, Diao T, Hu M, Wang M, Zhang W, Zhang Y, Wang J, He Y.","Front Genet. 2021 Jan 14;"11:600248. doi: 10.3389/fgene.2020.600248. eCollection 2020."",""Meng L"",""Front Genet"",""2021"",""2021/02/15"",""PMC7874118"","""",""10.3389/…
30558998,"Gankyrin is a novel biomarker for disease progression and prognosis of patients with renal cell carcinoma","Wang C, Li Y, Chu CM, Zhang XM, Ma J, Huang H, Wang YN, Hong TY, Zhang J, Pan XW, Zheng JC, Jiang N, Hu CY, Ma X, Sun YH, Cui XG.","EBioMedicine. 2019 Jan;"39:255-264. doi: 10.1016/j.ebiom.2018.12.011. Epub 2018 Dec 14."",""Wang C"",""EBioMedicine"",""2019"",""2018/12/19"",""PMC63…
28464919,"The role of apoptosis repressor with a CARD domain (ARC) in the therapeutic resistance of renal cell carcinoma (RCC): the crucial role of ARC in the inhibition of extrinsic and intrinsic apoptotic signalling","Toth C, Funke S, Nitsche V, Liverts A, Zlachevska V, Gasis M, Wiek C, Hanenberg H, Mahotka C, Schirmacher P, Heikaus S.","Cell Commun Signal. 2017 May 2;"15(1):16. doi: 10.1186/s1…
23267139,"The Nanoparticulate Quillaja Saponin BBE is selectively active towards renal cell carcinoma","Hassan SB, Gullbo J, Hu K, Berenjian S, Morein B, Nygren P.","Anticancer Res. 2013 Jan;"33(1):143-51."",""Hassan SB"",""Anticancer Res"",""2013"",""2012/12/26"","""","""",""""";;;
31812697,"The covalent CDK7 inhibitor THZ1 enhances temsirolimus-induced cytotoxicity via autophagy suppression in human renal cell carcinoma","Chow PM, Liu SH, Chang YW, Kuo KL, Lin WC, Huang KH.","Cancer Lett. 2020 Feb 28;"471:27-37. doi: 10.1016/j.canlet.2019.12.005. Epub 2019 Dec 6."",""Chow PM"",""Cancer Lett"",""2020"",""2019/12/09"","""","""",""10.1016/j.canlet.2019.12.005""";;;
32628820,"Comprehensive analysis of copy number variance and sensitivity to common targeted therapy in clear cell renal cell carcinoma: In silico analysis with in vitro validation","Li Y, Shen Y, Zhu Z, Wen H, Feng C.","Cancer Med. 2020 Aug;"9(16):6020-6029. doi: 10.1002/cam4.3281. Epub 2020 Jul 6."",""Li Y"",""Cancer Med"",""2020"",""2020/07/07"",""PMC7433817"","""",""10.1002/cam4.3281""";;;
39774907,"Elucidating the anticancer potential of dendrobine in renal cell carcinoma treatment","Jia X, Chen Z, Chen X, Zhang H, Sun Z, Wang Z, Liu M.","Naunyn Schmiedebergs Arch Pharmacol. 2025 Jan 7. doi: 10.1007/s00210-024-03774-5. Online ahead of print.","Jia X","Naunyn Schmiedebergs Arch Pharmacol","2025","2025/01/08","","","10.1007/s00210-024-03774-5";;;;
28498731,"Tissue transglutaminase expression is necessary for adhesion, metastatic potential and cancer stemness of renal cell carcinoma","Bagatur Y, Ilter Akulke AZ, Bihorac A, Erdem M, Telci D.","Cell Adh Migr. 2018 Mar 4;"12(2):138-151. doi: 10.1080/19336918.2017.1322255. Epub 2017 Jul 14."",""Bagatur Y"",""Cell Adh Migr"",""2018"",""2017/05/13"",""PMC5927635"","""",""10.1080/19336918.2017.132…
25519701,"Sunitinib dose escalation overcomes transient resistance in clear cell renal cell carcinoma and is associated with epigenetic modifications","Adelaiye R, Ciamporcero E, Miles KM, Sotomayor P, Bard J, Tsompana M, Conroy D, Shen L, Ramakrishnan S, Ku SY, Orillion A, Prey J, Fetterly G, Buck M, Chintala S, Bjarnason GA, Pili R.","Mol Cancer Ther. 2015 Feb;"14(2):513-22. doi: 10.1158/1535-7…
31426831,"Peglated-H1/pHGFK1 nanoparticles enhance anti-tumor effects of sorafenib by inhibition of drug-induced autophagy and stemness in renal cell carcinoma","Gao X, Jiang P, Zhang Q, Liu Q, Jiang S, Liu L, Guo M, Cheng Q, Zheng J, Yao H.","J Exp Clin Cancer Res. 2019 Aug 19;"38(1):362. doi: 10.1186/s13046-019-1348-z."",""Gao X"",""J Exp Clin Cancer Res"",""2019"",""2019/08/21"",""PMC6699135""…
33970501,"Genomic correlates of response and resistance to immune checkpoint inhibitors in carcinomas of unknown primary","Rassy E, Boussios S, Pavlidis N.","Eur J Clin Invest. 2021 Sep;"51(9):e13583. doi: 10.1111/eci.13583. Epub 2021 May 10."",""Rassy E"",""Eur J Clin Invest"",""2021"",""2021/05/10"","""","""",""10.1111/eci.13583""";;;
30924496,"Efficacy of axitinib in patients with metastatic renal cell carcinoma refractory to nivolumab therapy","Yoshida K, Takagi T, Kondo T, Kobayashi H, Iizuka J, Fukuda H, Ishihara H, Okumi M, Ishida H, Tanabe K.","Jpn J Clin Oncol. 2019 Jun 1;"49(6):576-580. doi: 10.1093/jjco/hyz040."",""Yoshida K"",""Jpn J Clin Oncol"",""2019"",""2019/03/30"","""","""",""10.1093/jjco/hyz040""";;;
30854133,"Overexpression of FZD1 is Associated with a Good Prognosis and Resistance of Sunitinib in Clear Cell Renal Cell Carcinoma","Peng Q, Wang L, Zhao D, Lv Y, Wang H, Chen G, Wang J, Xu W.","J Cancer. 2019 Jan 29;"10(5):1237-1251. doi: 10.7150/jca.28662. eCollection 2019."",""Peng Q"",""J Cancer"",""2019"",""2019/03/12"",""PMC6400675"","""",""10.7150/jca.28662""";;;
29434939,"Identification of metabolism-associated genes and pathways involved in different stages of clear cell renal cell carcinoma","Li HJ, Li WX, Dai SX, Guo YC, Zheng JJ, Liu JQ, Wang Q, Chen BW, Li GH, Huang JF.","Oncol Lett. 2018 Feb;"15(2):2316-2322. doi: 10.3892/ol.2017.7567. Epub 2017 Dec 8."",""Li HJ"",""Oncol Lett"",""2018"",""2018/02/14"",""PMC5776935"","""",""10.3892/ol.2017.7567""";…
30896860,"Downregulation of Keap1 contributes to poor prognosis and Axitinib resistance of renal cell carcinoma via upregulation of Nrf2 expression","Huang H, Wu Y, Fu W, Wang X, Zhou L, Xu X, Huang F, Wu Y.","Int J Mol Med. 2019 May;"43(5):2044-2054. doi: 10.3892/ijmm.2019.4134. Epub 2019 Mar 14."",""Huang H"",""Int J Mol Med"",""2019"",""2019/03/22"",""PMC6443340"","""",""10.3892/ijmm.2019.4134…
26519223,"Chronic Oxidative Stress Increases Resistance to Doxorubicin-Induced Cytotoxicity in Renal Carcinoma Cells Potentially Through Epigenetic Mechanism","Ponnusamy L, Mahalingaiah PK, Singh KP.","Mol Pharmacol. 2016 Jan;"89(1):27-41. doi: 10.1124/mol.115.100206. Epub 2015 Oct 30."",""Ponnusamy L"",""Mol Pharmacol"",""2016"",""2015/11/01"","""","""",""10.1124/mol.115.100206""";;;
28154184,"Bax/Bak-independent mitochondrial depolarization and reactive oxygen species induction by sorafenib overcome resistance to apoptosis in renal cell carcinoma","Gillissen B, Richter A, Richter A, Preissner R, Schulze-Osthoff K, Essmann F, Daniel PT.","J Biol Chem. 2017 Apr 21;"292(16):6478-6492. doi: 10.1074/jbc.M116.754184. Epub 2017 Feb 1."",""Gillissen B"",""J Biol Chem"",""2017"",""20…
24091619,"Acquired resistance to temsirolimus in human renal cell carcinoma cells is mediated by the constitutive activation of signal transduction pathways through mTORC2","Harada K, Miyake H, Kumano M, Fujisawa M.","Br J Cancer. 2013 Oct 29;"109(9):2389-95. doi: 10.1038/bjc.2013.602. Epub 2013 Oct 3."",""Harada K"",""Br J Cancer"",""2013"",""2013/10/05"",""PMC3817337"","""",""10.1038/bjc.2013.6…
25455500,"Elacridar enhances the cytotoxic effects of sunitinib and prevents multidrug resistance in renal carcinoma cells","Sato H, Siddig S, Uzu M, Suzuki S, Nomura Y, Kashiba T, Gushimiyagi K, Sekine Y, Uehara T, Arano Y, Yamaura K, Ueno K.","Eur J Pharmacol. 2015 Jan 5;"746:258-66. doi: 10.1016/j.ejphar.2014.11.021. Epub 2014 Nov 29."",""Sato H"",""Eur J Pharmacol"",""2015"",""2014/12/03"",""…
22020623,"PRKX, TTBK2 and RSK4 expression causes Sunitinib resistance in kidney carcinoma- and melanoma-cell lines","Bender C, Ullrich A.","Int J Cancer. 2012 Jul 15;"131(2):E45-55. doi: 10.1002/ijc.26486. Epub 2012 Feb 28."",""Bender C"",""Int J Cancer"",""2012"",""2011/10/25"","""","""",""10.1002/ijc.26486""";;;
23548153,"Targeting both IGF-1R and mTOR synergistically inhibits growth of renal cell carcinoma in vitro","Cardillo TM, Trisal P, Arrojo R, Goldenberg DM, Chang CH.","BMC Cancer. 2013 Apr 1;"13:170. doi: 10.1186/1471-2407-13-170."",""Cardillo TM"",""BMC Cancer"",""2013"",""2013/04/04"",""PMC3623828"","""",""10.1186/1471-2407-13-170""";;;
29895198,"Long non-coding RNA GAS5 sensitizes renal cell carcinoma to sorafenib via miR-21/SOX5 pathway","Liu L, Pang X, Shang W, Xie H, Feng Y, Feng G.","Cell Cycle. 2019 Feb;"18(3):257-263. doi: 10.1080/15384101.2018.1475826. Epub 2019 Jan 29."",""Liu L"",""Cell Cycle"",""2019"",""2018/06/14"",""PMC6380417"","""",""10.1080/15384101.2018.1475826""";;;
30125350,"Clonal heterogeneity influences drug responsiveness in renal cancer assessed by ex vivo drug testing of multiple patient-derived cancer cells","Saeed K, Ojamies P, Pellinen T, Eldfors S, Turkki R, Lundin J, Järvinen P, Nisen H, Taari K, Af Hällström TM, Rannikko A, Mirtti T, Kallioniemi O, Östling P.","Int J Cancer. 2019 Mar 15;"144(6):1356-1366. doi: 10.1002/ijc.31815. Epub 2018 Nov 4.…
29445446,"Down-regulation of miR-210-3p encourages chemotherapy resistance of renal cell carcinoma via modulating ABCC1","Li S, Yang J, Wang J, Gao W, Ding Y, Ding Y, Jia Z.","Cell Biosci. 2018 Feb 7;"8:9. doi: 10.1186/s13578-018-0209-3. eCollection 2018."",""Li S"",""Cell Biosci"",""2018"",""2018/02/16"",""PMC5803904"","""",""10.1186/s13578-018-0209-3""";;;
22855149,"The association of annexin A2 and cancers","Zhang X, Liu S, Guo C, Zong J, Sun MZ.","Clin Transl Oncol. 2012 Sep;"14(9):634-40. doi: 10.1007/s12094-012-0855-6. Epub 2012 Jul 24."",""Zhang X"",""Clin Transl Oncol"",""2012"",""2012/08/03"","""","""",""10.1007/s12094-012-0855-6""";;;
33455080,"Dysregulation of the Sirt5/IDH2 axis contributes to sunitinib resistance in human renal cancer cells","Meng L, Chen D, Meng G, Lu L, Han C.","FEBS Open Bio. 2021 Mar;"11(3):921-931. doi: 10.1002/2211-5463.13090. Epub 2021 Feb 8."",""Meng L"",""FEBS Open Bio"",""2021"",""2021/01/17"",""PMC7931237"","""",""10.1002/2211-5463.13090""";;;
32968206,"CRISPR/Cas9 genome-wide loss-of-function screening identifies druggable cellular factors involved in sunitinib resistance in renal cell carcinoma","Makhov P, Sohn JA, Serebriiskii IG, Fazliyeva R, Khazak V, Boumber Y, Uzzo RG, Kolenko VM.","Br J Cancer. 2020 Dec;"123(12):1749-1756. doi: 10.1038/s41416-020-01087-x. Epub 2020 Sep 24."",""Makhov P"",""Br J Cancer"",""2020"",""2020/09/24"",…
28684115,"Enhanced expression of caveolin-1 possesses diagnostic and prognostic value and promotes cell migration, invasion and sunitinib resistance in the clear cell renal cell carcinoma","Ruan H, Li X, Yang H, Song Z, Tong J, Cao Q, Wang K, Xiao W, Xiao H, Chen X, Xu G, Bao L, Xiong Z, Yuan C, Liu L, Qu Y, Hu W, Gao Y, Ru Z, Chen K, Zhang X.","Exp Cell Res. 2017 Sep 15;"358(2):269-278. doi: 10.…
32020228,"Pioglitazone as a modulator of the chemoresistance of renal cell adenocarcinoma to methotrexate","Pi?tkowska-Chmiel I, Gawro?ska-Grzywacz M, Natorska-Chomicka D, Herbet M, Sysa M, Iwan M, Korga A, Dudka J.","Oncol Rep. 2020 Mar;"43(3):1019-1030. doi: 10.3892/or.2020.7482. Epub 2020 Jan 29."",""Pi?tkowska-Chmiel I"",""Oncol Rep"",""2020"",""2020/02/06"","""","""",""10.3892/or.2020.7482""…
39781472,"The positive feedback loop between SP1 and MAP2K2 significantly drives resistance to VEGFR inhibitors in clear cell renal cell carcinoma","Xia Z, Yang Z, Dong Y, Hao X, Wang K, Xia W, Ren L, Li T, Xu M, Zhu G, Zhang C.","Int J Biol Sci. 2025 Jan 1;"21(2):860-873. doi: 10.7150/ijbs.104591. eCollection 2025."",""Xia Z"",""Int J Biol Sci"",""2025"",""2025/01/09"",""PMC11705632"","""",""10.…
39457484,"A Multi-Omics Prognostic Model Capturing Tumor Stemness and the Immune Microenvironment in Clear Cell Renal Cell Carcinoma","Xiong B, Liu W, Liu Y, Chen T, Lin A, Song J, Qu L, Luo P, Jiang A, Wang L.","Biomedicines. 2024 Sep 24;"12(10):2171. doi: 10.3390/biomedicines12102171."",""Xiong B"",""Biomedicines"",""2024"",""2024/10/26"",""PMC11504857"","""",""10.3390/biomedicines12102171""";;;
32355763,"Downregulation of ubiquitin-specific protease 2 possesses prognostic and diagnostic value and promotes the clear cell renal cell carcinoma progression","Meng X, Xiong Z, Xiao W, Yuan C, Wang C, Huang Y, Tong J, Shi J, Chen Z, Liu C, Xie K, Xiong H, Chen K, Yang H, Zhang X.","Ann Transl Med. 2020 Mar;"8(6):319. doi: 10.21037/atm.2020.02.141."",""Meng X"",""Ann Transl Med"",""2020"",""202…
33658305,"Molecular correlates of response to nivolumab at baseline and on treatment in patients with RCC","Ross-Macdonald P, Walsh AM, Chasalow SD, Ammar R, Papillon-Cavanagh S, Szabo PM, Choueiri TK, Sznol M, Wind-Rotolo M.","J Immunother Cancer. 2021 Mar;"9(3):e001506. doi: 10.1136/jitc-2020-001506."",""Ross-Macdonald P"",""J Immunother Cancer"",""2021"",""2021/03/04"",""PMC7931766"","""",""10…
35568074,"Anlotinib combined with the PD-L1 blockade exerts the potent anti-tumor immunity in renal cancer treatment","Li J, Cao P, Chen Y, Wang J, Sun X, Chen R, Wang G, Hou J.","Exp Cell Res. 2022 Aug 1;"417(1):113197. doi: 10.1016/j.yexcr.2022.113197. Epub 2022 May 12."",""Li J"",""Exp Cell Res"",""2022"",""2022/05/14"","""","""",""10.1016/j.yexcr.2022.113197""";;;
33296352,"Identification of a 6-Gene Signature Associated with Resistance to Tyrosine Kinase Inhibitors: Prognosis for Clear Cell Renal Cell Carcinoma","Li Q, Yang W, Lu M, Zhang R.","Med Sci Monit. 2020 Dec 9;"26:e927078. doi: 10.12659/MSM.927078."",""Li Q"",""Med Sci Monit"",""2020"",""2020/12/09"",""PMC7734882"","""",""10.12659/MSM.927078""";;;
21372398,"Multidrug resistance protein 2 implicates anticancer drug-resistance to sorafenib","Shibayama Y, Nakano K, Maeda H, Taguchi M, Ikeda R, Sugawara M, Iseki K, Takeda Y, Yamada K.","Biol Pharm Bull. 2011;"34(3):433-5. doi: 10.1248/bpb.34.433."",""Shibayama Y"",""Biol Pharm Bull"",""2011"",""2011/03/05"","""","""",""10.1248/bpb.34.433""";;;
23874578,"Cancer stem cell-like side population cells in clear cell renal cell carcinoma cell line 769P","Huang B, Huang YJ, Yao ZJ, Chen X, Guo SJ, Mao XP, Wang DH, Chen JX, Qiu SP.","PLoS One. 2013 Jul 11;"8(7):e68293. doi: 10.1371/journal.pone.0068293. Print 2013."",""Huang B"",""PLoS One"",""2013"",""2013/07/23"",""PMC3708929"","""",""10.1371/journal.pone.0068293""";;;
26014097,"Resistance to Antiangiogenic Therapy Is Associated with an Immunosuppressive Tumor Microenvironment in Metastatic Renal Cell Carcinoma","Liu XD, Hoang A, Zhou L, Kalra S, Yetil A, Sun M, Ding Z, Zhang X, Bai S, German P, Tamboli P, Rao P, Karam JA, Wood C, Matin S, Zurita A, Bex A, Griffioen AW, Gao J, Sharma P, Tannir N, Sircar K, Jonasch E.","Cancer Immunol Res. 2015 Sep;"3(9):1017-29…
27223432,"Morphoproteomics and biomedical analytics confirm the mTORC2/Akt pathway as a resistance signature and activated ERK and STAT3 as concomitant prosurvival/antiapoptotic pathways in metastatic renal cell carcinoma (RCC) progressing on rapalogs: pathogenesis and therapeutic options","Brown RE, Buryanek J, Tammisetti VS, McGuire MF, Csencsits-Smith K.","Oncotarget. 2016 Jul 5;"7(27):41612-4…
31031856,"Dual-Inhibition of mTOR and Bcl-2 Enhances the Anti-tumor Effect of Everolimus against Renal Cell Carcinoma In Vitro and In Vivo","Nayman AH, Siginc H, Zemheri E, Yencilek F, Yildirim A, Telci D.","J Cancer. 2019 Feb 23;"10(6):1466-1478. doi: 10.7150/jca.29192. eCollection 2019."",""Nayman AH"",""J Cancer"",""2019"",""2019/04/30"",""PMC6485234"","""",""10.7150/jca.29192""";;;
31038847,"Genetic variants in a long noncoding RNA related to Sunitinib Resistance predict risk and survival of patients with renal cell carcinoma","Xing Q, Li R, Xu A, Qin Z, Tang J, Zhang L, Tang M, Han P, Wang W, Qin C, Du M, Zhang W.","Cancer Med. 2019 Jun;"8(6):2886-2896. doi: 10.1002/cam4.2160. Epub 2019 Apr 30."",""Xing Q"",""Cancer Med"",""2019"",""2019/05/01"",""PMC6558481"","""",""10.10…
22153576,"Renal cell carcinoma: resistance to therapy, role of apoptosis, and the prognostic and therapeutic target potential of TRAF proteins","Rajandram R, Bennett NC, Morais C, Johnson DW, Gobe GC.","Med Hypotheses. 2012 Feb;"78(2):330-6. doi: 10.1016/j.mehy.2011.11.014. Epub 2011 Dec 6."",""Rajandram R"",""Med Hypotheses"",""2012"",""2011/12/14"","""","""",""10.1016/j.mehy.2011.11.014""";;;
30816432,"Potential tumor?suppressive role of microRNA?99a?3p in sunitinib?resistant renal cell carcinoma cells through the regulation of RRM2","Osako Y, Yoshino H, Sakaguchi T, Sugita S, Yonemori M, Nakagawa M, Enokida H.","Int J Oncol. 2019 May;"54(5):1759-1770. doi: 10.3892/ijo.2019.4736. Epub 2019 Feb 28."",""Osako Y"",""Int J Oncol"",""2019"",""2019/03/01"","""","""",""10.3892/ijo.2019.4736"…
21924258,"Impact of cisplatin administration on protein expression levels in renal cell carcinoma: a proteomic analysis","Vasko R, Mueller GA, von Jaschke AK, Asif AR, Dihazi H.","Eur J Pharmacol. 2011 Nov 16;"670(1):50-7. doi: 10.1016/j.ejphar.2011.08.030. Epub 2011 Sep 8."",""Vasko R"",""Eur J Pharmacol"",""2011"",""2011/09/20"","""","""",""10.1016/j.ejphar.2011.08.030""";;;
24122794,"Autotaxin-lysophosphatidic acid signaling axis mediates tumorigenesis and development of acquired resistance to sunitinib in renal cell carcinoma","Su SC, Hu X, Kenney PA, Merrill MM, Babaian KN, Zhang XY, Maity T, Yang SF, Lin X, Wood CG.","Clin Cancer Res. 2013 Dec 1;"19(23):6461-72. doi: 10.1158/1078-0432.CCR-13-1284. Epub 2013 Oct 11."",""Su SC"",""Clin Cancer Res"",""2013"",""2013/…
25249556,"Pseudogene PTENP1 functions as a competing endogenous RNA to suppress clear-cell renal cell carcinoma progression","Yu G, Yao W, Gumireddy K, Li A, Wang J, Xiao W, Chen K, Xiao H, Li H, Tang K, Ye Z, Huang Q, Xu H.","Mol Cancer Ther. 2014 Dec;"13(12):3086-97. doi: 10.1158/1535-7163.MCT-14-0245. Epub 2014 Sep 23."",""Yu G"",""Mol Cancer Ther"",""2014"",""2014/09/25"",""PMC4265235"",""NIH…
32343913,"Long Noncoding RNA KIF9-AS1 Regulates Transforming Growth Factor-? and Autophagy Signaling to Enhance Renal Cell Carcinoma Chemoresistance via microRNA-497-5p","Jin Y, Huang R, Xia Y, Huang C, Qiu F, Pu J, He X, Zhao X.","DNA Cell Biol. 2020 Jul;"39(7):1096-1103. doi: 10.1089/dna.2020.5453. Epub 2020 Apr 27."",""Jin Y"",""DNA Cell Biol"",""2020"",""2020/04/29"","""","""",""10.1089/dna.2…
33000253,"Long non?coding RNA PLK1S1 was associated with renal cell carcinoma progression by interacting with microRNA?653 and altering C?X?C chemokine receptor 5 expression","Li W, Yang D, Zhang Y, Zhao S, Li D, Liu M.","Oncol Rep. 2020 Nov;"44(5):1985-1996. doi: 10.3892/or.2020.7742. Epub 2020 Aug 19."",""Li W"",""Oncol Rep"",""2020"",""2020/10/01"",""PMC7551503"","""",""10.3892/or.2020.7742"""…
23744557,"Interaction of CCN1 with ?v?3 integrin induces P-glycoprotein and confers vinblastine resistance in renal cell carcinoma cells","Long QZ, Zhou M, Liu XG, Du YF, Fan JH, Li X, He DL.","Anticancer Drugs. 2013 Sep;"24(8):810-7. doi: 10.1097/CAD.0b013e328363046d."",""Long QZ"",""Anticancer Drugs"",""2013"",""2013/06/08"","""","""",""10.1097/CAD.0b013e328363046d""";;;
23585015,"Increased expression of ALDH1A1 protein is associated with poor prognosis in clear cell renal cell carcinoma","Wang K, Chen X, Zhan Y, Jiang W, Liu X, Wang X, Wu B.","Med Oncol. 2013;"30(2):574. doi: 10.1007/s12032-013-0574-z. Epub 2013 Apr 13."",""Wang K"",""Med Oncol"",""2013"",""2013/04/16"","""","""",""10.1007/s12032-013-0574-z""";;;
31335987,"PTEN expression and mutations in TSC1, TSC2 and MTOR are associated with response to rapalogs in patients with renal cell carcinoma","Roldan-Romero JM, Beuselinck B, Santos M, Rodriguez-Moreno JF, Lanillos J, Calsina B, Gutierrez A, Tang K, Lainez N, Puente J, Castellano D, Esteban E, Climent MA, Arranz JA, Albersen M, Oudard S, Couchy G, Caleiras E, Montero-Conde C, Cascón A, Robledo M…
24073208,"EMMPRIN promotes angiogenesis, proliferation, invasion and resistance to sunitinib in renal cell carcinoma, and its level predicts patient outcome","Sato M, Nakai Y, Nakata W, Yoshida T, Hatano K, Kawashima A, Fujita K, Uemura M, Takayama H, Nonomura N.","PLoS One. 2013 Sep 20;"8(9):e74313. doi: 10.1371/journal.pone.0074313. eCollection 2013."",""Sato M"",""PLoS One"",""2013"",""2013/09…
25558837,"Kidney cancer: Resistance stems from tumour necrosis","Stone L.","Nat Rev Urol. 2015 Feb;"12(2):65. doi: 10.1038/nrurol.2014.364. Epub 2015 Jan 6."",""Stone L"",""Nat Rev Urol"",""2015"",""2015/01/07"","""","""",""10.1038/nrurol.2014.364""";;;
28012035,"Effective downsizing but enhanced intratumoral heterogeneity following neoadjuvant sorafenib in patients with non-metastatic renal cell carcinoma","Hatiboglu G, Hohenfellner M, Arslan A, Hadaschik B, Teber D, Radtke JP, Hallscheidt P, Tolstov Y, Roth W, Grüllich C, Huesing J, Duensing S, Pahernik S.","Langenbecks Arch Surg. 2017 Jun;"402(4):637-644. doi: 10.1007/s00423-016-1543-8. Epub …
29993250,"Small Molecule Inhibition of MicroRNA miR-21 Rescues Chemosensitivity of Renal-Cell Carcinoma to Topotecan","Naro Y, Ankenbruck N, Thomas M, Tivon Y, Connelly CM, Gardner L, Deiters A.","J Med Chem. 2018 Jul 26;"61(14):5900-5909. doi: 10.1021/acs.jmedchem.7b01891. Epub 2018 Jul 11."",""Naro Y"",""J Med Chem"",""2018"",""2018/07/12"","""","""",""10.1021/acs.jmedchem.7b01891""";;;
28656647,"Epigenetic silencing of ASPP1 confers 5-FU resistance in clear cell renal cell carcinoma by preventing p53 activation","Wang X, Cheng Y, Zhu Y, Li H, Ge W, Wu X, Zhao K, Yuan J, Li Z, Jiang S, Han Z, Jiang Q, Wu Q, Liu T, Zhang C, Yu M, Hu Y.","Int J Cancer. 2017 Oct 1;"141(7):1422-1433. doi: 10.1002/ijc.30852. Epub 2017 Jul 10."",""Wang X"",""Int J Cancer"",""2017"",""2017/06/29"",""""…
27842541,"Heterogeneous response and progression patterns reveal phenotypic heterogeneity of tyrosine kinase inhibitor response in metastatic renal cell carcinoma","Crusz SM, Tang YZ, Sarker SJ, Prevoo W, Kiyani I, Beltran L, Peters J, Sahdev A, Bex A, Powles T, Gerlinger M.","BMC Med. 2016 Nov 14;"14(1):185. doi: 10.1186/s12916-016-0729-9."",""Crusz SM"",""BMC Med"",""2016"",""2016/11/16"",""PMC…
26404107,"Bevacizumab Monotherapy as Salvage Therapy for Advanced Clear Cell Renal Cell Carcinoma Pretreated With Targeted Drugs","Lee CH, Hötker AM, Voss MH, Feldman DR, Woo KM, Patil S, Coskey DT, Akin O, Hsieh JJ, Motzer RJ.","Clin Genitourin Cancer. 2016 Feb;"14(1):56-62. doi: 10.1016/j.clgc.2015.07.010. Epub 2015 Aug 7."",""Lee CH"",""Clin Genitourin Cancer"",""2016"",""2015/09/26"",""PMC496…
31400752,"LncRNA ADAMTS9-AS2 inhibits cell proliferation and decreases chemoresistance in clear cell renal cell carcinoma via the miR-27a-3p/FOXO1 axis","Song EL, Xing L, Wang L, Song WT, Li DB, Wang Y, Gu YW, Liu MM, Ni WJ, Zhang P, Ma X, Zhang X, Yao J, Chen Y, An RH.","Aging (Albany NY). 2019 Aug 10;"11(15):5705-5725. doi: 10.18632/aging.102154. Epub 2019 Aug 10."",""Song EL"",""Aging (Albany …
31801939,"Characterization of the role of TMEM45A in cancer cell sensitivity to cisplatin","Schmit K, Chen JW, Ayama-Canden S, Fransolet M, Finet L, Demazy C, D'Hondt L, Graux C, Michiels C.","Cell Death Dis. 2019 Dec 4;"10(12):919. doi: 10.1038/s41419-019-2088-x."",""Schmit K"",""Cell Death Dis"",""2019"",""2019/12/06"",""PMC6892797"","""",""10.1038/s41419-019-2088-x""";;;
25261726,"Identification of TGF-?-activated kinase 1 as a possible novel target for renal cell carcinoma intervention","Meng F, Li Y, Tian X, Fu L, Yin Y, Sui C, Ma P, Jiang Y.","Biochem Biophys Res Commun. 2014 Oct 10;"453(1):106-11. doi: 10.1016/j.bbrc.2014.09.070. Epub 2014 Sep 26."",""Meng F"",""Biochem Biophys Res Commun"",""2014"",""2014/09/28"","""","""",""10.1016/j.bbrc.2014.09.070""";;;
28333136,"Targeting 3-phosphoinositide-dependent protein kinase 1 associated with drug-resistant renal cell carcinoma using new oridonin analogs","Zhou J, Yun EJ, Chen W, Ding Y, Wu K, Wang B, Ding C, Hernandez E, Santoyo J, Pong RC, Chen H, He D, Zhou J, Hsieh JT.","Cell Death Dis. 2017 Mar 23;"8(3):e2701. doi: 10.1038/cddis.2017.121."",""Zhou J"",""Cell Death Dis"",""2017"",""2017/03/24"",""PMC…
30135306,"Endogenous retrovirus expression is associated with response to immune checkpoint blockade in clear cell renal cell carcinoma","Panda A, de Cubas AA, Stein M, Riedlinger G, Kra J, Mayer T, Smith CC, Vincent BG, Serody JS, Beckermann KE, Ganesan S, Bhanot G, Rathmell WK.","JCI Insight. 2018 Aug 23;"3(16):e121522. doi: 10.1172/jci.insight.121522. eCollection 2018 Aug 23."",""Panda A"",""J…
27841868,"Long noncoding RNA-SRLR elicits intrinsic sorafenib resistance via evoking IL-6/STAT3 axis in renal cell carcinoma","Xu Z, Yang F, Wei D, Liu B, Chen C, Bao Y, Wu Z, Wu D, Tan H, Li J, Wang J, Liu J, Sun S, Qu L, Wang L.","Oncogene. 2017 Apr 6;"36(14):1965-1977. doi: 10.1038/onc.2016.356. Epub 2016 Nov 14."",""Xu Z"",""Oncogene"",""2017"",""2016/11/15"","""","""",""10.1038/onc.2016.356"…
25058389,"NAMPT is the cellular target of STF-31-like small-molecule probes","Adams DJ, Ito D, Rees MG, Seashore-Ludlow B, Puyang X, Ramos AH, Cheah JH, Clemons PA, Warmuth M, Zhu P, Shamji AF, Schreiber SL.","ACS Chem Biol. 2014 Oct 17;"9(10):2247-54. doi: 10.1021/cb500347p. Epub 2014 Aug 7."",""Adams DJ"",""ACS Chem Biol"",""2014"",""2014/07/25"",""PMC4201331"","""",""10.1021/cb500347p""";;;
32232883,"Potential new therapy of Rapalink-1, a new generation mammalian target of rapamycin inhibitor, against sunitinib-resistant renal cell carcinoma","Kuroshima K, Yoshino H, Okamura S, Tsuruda M, Osako Y, Sakaguchi T, Sugita S, Tatarano S, Nakagawa M, Enokida H.","Cancer Sci. 2020 May;"111(5):1607-1618. doi: 10.1111/cas.14395. Epub 2020 May 5."",""Kuroshima K"",""Cancer Sci"",""2020"",""202…
20103651,"Interleukin-8 mediates resistance to antiangiogenic agent sunitinib in renal cell carcinoma","Huang D, Ding Y, Zhou M, Rini BI, Petillo D, Qian CN, Kahnoski R, Futreal PA, Furge KA, Teh BT.","Cancer Res. 2010 Feb 1;"70(3):1063-71. doi: 10.1158/0008-5472.CAN-09-3965. Epub 2010 Jan 26."",""Huang D"",""Cancer Res"",""2010"",""2010/01/28"",""PMC3719378"",""EMS52697"",""10.1158/0008-5472.CAN…
21741681,"Potential use of RNA interference as therapeutic strategy in urologic cancer","Green WJ, James PA, Ratan HL.","Urology. 2011 Sep;"78(3):500-4. doi: 10.1016/j.urology.2011.04.036. Epub 2011 Jul 13."",""Green WJ"",""Urology"",""2011"",""2011/07/12"","""","""",""10.1016/j.urology.2011.04.036""";;;
39443724,"PTPRZ1 dephosphorylates and stabilizes RNF26 to reduce the efficacy of TKIs and PD-1 blockade in ccRCC","Ma Y, Li W, Liu X, Peng W, Qing B, Ren S, Liu W, Chen X.","Oncogene. 2024 Dec;"43(50):3633-3644. doi: 10.1038/s41388-024-03198-8. Epub 2024 Oct 23."",""Ma Y"",""Oncogene"",""2024"",""2024/10/24"","""","""",""10.1038/s41388-024-03198-8""";;;
31774870,"Analysis of the characteristics of chemotherapy-resistant renal cell carcinomas based on global transcriptional analysis of their tissues and cell lines","Isono T, Suzaki M.","PLoS One. 2019 Nov 27;"14(11):e0225721. doi: 10.1371/journal.pone.0225721. eCollection 2019."",""Isono T"",""PLoS One"",""2019"",""2019/11/28"",""PMC6881023"","""",""10.1371/journal.pone.0225721""";;;
28327152,"TRIM8 restores p53 tumour suppressor function by blunting N-MYC activity in chemo-resistant tumours","Mastropasqua F, Marzano F, Valletti A, Aiello I, Di Tullio G, Morgano A, Liuni S, Ranieri E, Guerrini L, Gasparre G, Sbisà E, Pesole G, Moschetta A, Caratozzolo MF, Tullo A.","Mol Cancer. 2017 Mar 21;"16(1):67. doi: 10.1186/s12943-017-0634-7."",""Mastropasqua F"",""Mol Cancer"",""2017""…
34733662,"MiRNA-124 regulates the sensitivity of renal cancer cells to cisplatin-induced necroptosis by targeting the CAPN4-CNOT3 axis","Mao Q, Zhuang Q, Shen J, Chen Z, Xue D, Ding T, He X.","Transl Androl Urol. 2021 Sep;"10(9):3669-3683. doi: 10.21037/tau-21-777."",""Mao Q"",""Transl Androl Urol"",""2021"",""2021/11/04"",""PMC8511534"","""",""10.21037/tau-21-777""";;;
25175346,"HNF4? induced chemosensitivity to oxaliplatin and 5-FU mediated by OCT1 and CNT3 in renal cell carcinoma","Hagos Y, Wegner W, Kuehne A, Floerl S, Marada VV, Burckhardt G, Henjakovic M.","J Pharm Sci. 2014 Oct;"103(10):3326-34. doi: 10.1002/jps.24128. Epub 2014 Aug 29."",""Hagos Y"",""J Pharm Sci"",""2014"",""2014/09/02"","""","""",""10.1002/jps.24128""";;;
38928035,"Metabolomics Reveals Tyrosine Kinase Inhibitor Resistance-Associated Metabolic Events in Human Metastatic Renal Cancer Cells","Amaro F, Carvalho M, Bastos ML, Guedes de Pinho P, Pinto J.","Int J Mol Sci. 2024 Jun 7;"25(12):6328. doi: 10.3390/ijms25126328."",""Amaro F"",""Int J Mol Sci"",""2024"",""2024/06/27"",""PMC11204329"","""",""10.3390/ijms25126328""";;;
38332991,"Exploring the anticancer potential of hydrogen sulfide and BAY?876 on clear cell renal cell carcinoma cells: Uncovering novel mutations in VHL and KDR genes among ccRCC patients","Hamadamin PS, Maulood KA.","Mol Clin Oncol. 2024 Jan 18;"20(3):21. doi: 10.3892/mco.2024.2719. eCollection 2024 Mar."",""Hamadamin PS"",""Mol Clin Oncol"",""2024"",""2024/02/09"",""PMC10851183"","""",""10.3892…
25152704,"Mechanisms of Acquired Resistance to Tyrosine Kinase Inhibitors in Clear - Cell Renal Cell Carcinoma (ccRCC)","Bielecka ZF, Czarnecka AM, Solarek W, Kornakiewicz A, Szczylik C.","Curr Signal Transduct Ther. 2014 Dec;"8(3):218-228. doi: 10.2174/1574362409666140206223014."",""Bielecka ZF"",""Curr Signal Transduct Ther"",""2014"",""2014/08/26"",""PMC4141325"","""",""10.2174/157436240966614…
27542841,"Higher expression of XPF is a critical factor in intrinsic chemotherapy resistance of human renal cell carcinoma","Zhang Q, Shi J, Yuan F, Wang H, Fu W, Pan J, Huang Y, Yu J, Yang J, Chen Z.","Int J Cancer. 2016 Dec 15;"139(12):2827-2837. doi: 10.1002/ijc.30396. Epub 2016 Sep 16."",""Zhang Q"",""Int J Cancer"",""2016"",""2016/08/21"","""","""",""10.1002/ijc.30396""";;;
29146617,"Cure in Advanced Renal Cell Cancer: Is It an Achievable Goal?","Sabanathan D, Park JJ, Marquez M, Francisco L, Byrne N, Gurney H.","Oncologist. 2017 Dec;"22(12):1470-1477. doi: 10.1634/theoncologist.2017-0159. Epub 2017 Nov 16."",""Sabanathan D"",""Oncologist"",""2017"",""2017/11/18"",""PMC5728040"","""",""10.1634/theoncologist.2017-0159""";;;
27677286,"Silencing Livin induces apoptotic and autophagic cell death, increasing chemotherapeutic sensitivity to cisplatin of renal carcinoma cells","Wang Z, Liu S, Ding K, Ding S, Li C, Lu J, Gao D, Zhang T, Bi D.","Tumour Biol. 2016 Nov;"37(11):15133-15143. doi: 10.1007/s13277-016-5395-1. Epub 2016 Sep 27."",""Wang Z"",""Tumour Biol"",""2016"",""2016/09/29"","""","""",""10.1007/s13277-016-5395…
28253548,"Patterns of care among patients receiving sequential targeted therapies for advanced renal cell carcinoma: A retrospective chart review in the USA","Pal SK, Signorovitch JE, Li N, Zichlin ML, Liu Z, Ghate SR, Perez JR, Vogelzang NJ.","Int J Urol. 2017 Apr;"24(4):272-278. doi: 10.1111/iju.13314. Epub 2017 Mar 2."",""Pal SK"",""Int J Urol"",""2017"",""2017/03/03"","""","""",""10.1111/iju.…
39953623,"Soluble TIM-3, likely produced by myeloid cells, predicts resistance to immune checkpoint inhibitors in metastatic clear cell renal cell carcinoma","Pourmir I, Benhamouda N, Tran T, Roux H, Pineau J, Gey A, Munoz A, Mabrouk N, Epaillard N, Verkarre V, Vano YA, Tartour E, Oudard S.","J Exp Clin Cancer Res. 2025 Feb 14;"44(1):54. doi: 10.1186/s13046-025-03293-y."",""Pourmir I"",""J Exp Cl…
29399154,"Lysosome-associated membrane protein 2 (LAMP-2) expression induced by miR-194-5p downregulation contributes to sunitinib resistance in human renal cell carcinoma cells","Yumioka T, Osaki M, Sasaki R, Yamaguchi N, Onuma K, Iwamoto H, Morizane S, Honda M, Takenaka A, Okada F.","Oncol Lett. 2018 Jan;"15(1):893-900. doi: 10.3892/ol.2017.7423. Epub 2017 Nov 15."",""Yumioka T"",""Oncol Lett""…
30538212,"Integrated multi-omics characterization reveals a distinctive metabolic signature and the role of NDUFA4L2 in promoting angiogenesis, chemoresistance, and mitochondrial dysfunction in clear cell renal cell carcinoma","Lucarelli G, Rutigliano M, Sallustio F, Ribatti D, Giglio A, Lepore Signorile M, Grossi V, Sanese P, Napoli A, Maiorano E, Bianchi C, Perego RA, Ferro M, Ranieri E, Serino…
28599504,"Combination of wogonin and sorafenib effectively kills human hepatocellular carcinoma cells through apoptosis potentiation and autophagy inhibition","Rong LW, Wang RX, Zheng XL, Feng XQ, Zhang L, Zhang L, Lin Y, Li ZP, Wang X.","Oncol Lett. 2017 Jun;"13(6):5028-5034. doi: 10.3892/ol.2017.6059. Epub 2017 Apr 20."",""Rong LW"",""Oncol Lett"",""2017"",""2017/06/11"",""PMC5453111"","""",""1…
27387559,"GSK-3 directly regulates phospho-4EBP1 in renal cell carcinoma cell-line: an intrinsic subcellular mechanism for resistance to mTORC1 inhibition","Ito H, Ichiyanagi O, Naito S, Bilim VN, Tomita Y, Kato T, Nagaoka A, Tsuchiya N.","BMC Cancer. 2016 Jul 7;"16:393. doi: 10.1186/s12885-016-2418-7."",""Ito H"",""BMC Cancer"",""2016"",""2016/07/09"",""PMC4936323"","""",""10.1186/s12885-016-241…
24475095,"Identification of tissue microRNAs predictive of sunitinib activity in patients with metastatic renal cell carcinoma","Prior C, Perez-Gracia JL, Garcia-Donas J, Rodriguez-Antona C, Guruceaga E, Esteban E, Suarez C, Castellano D, del Alba AG, Lozano MD, Carles J, Climent MA, Arranz JA, Gallardo E, Puente J, Bellmunt J, Gurpide A, Lopez-Picazo JM, Hernandez AG, Mellado B, Martínez E, More…
26995091,"Decreased apoptosis repressor with caspase recruitment domain confers resistance to sunitinib in renal cell carcinoma through alternate angiogenesis pathways","Gobe GC, Ng KL, Small DM, Vesey DA, Johnson DW, Samaratunga H, Oliver K, Wood S, Barclay JL, Rajandram R, Li L, Morais C.","Biochem Biophys Res Commun. 2016 Apr 22;"473(1):47-53. doi: 10.1016/j.bbrc.2016.03.048. Epub 2016 Mar 17.…
30281919,"NT5E inhibition suppresses the growth of sunitinib-resistant cells and EMT course and AKT/GSK-3? signaling pathway in renal cell cancer","Peng D, Hu Z, Wei X, Ke X, Shen Y, Zeng X.","IUBMB Life. 2019 Jan;"71(1):113-124. doi: 10.1002/iub.1942. Epub 2018 Oct 3."",""Peng D"",""IUBMB Life"",""2019"",""2018/10/04"","""","""",""10.1002/iub.1942""";;;
28349447,"Overexpression of placenta specific 8 is associated with malignant progression and poor prognosis of clear cell renal cell carcinoma","Shi L, Xiao L, Heng B, Mo S, Chen W, Su Z.","Int Urol Nephrol. 2017 Jul;"49(7):1165-1176. doi: 10.1007/s11255-017-1578-y. Epub 2017 Mar 27."",""Shi L"",""Int Urol Nephrol"",""2017"",""2017/03/29"","""","""",""10.1007/s11255-017-1578-y""";;;
26064968,"miR-155 and miR-484 Are Associated with Time to Progression in Metastatic Renal Cell Carcinoma Treated with Sunitinib","Merhautova J, Hezova R, Poprach A, Kovarikova A, Radova L, Svoboda M, Vyzula R, Demlova R, Slaby O.","Biomed Res Int. 2015;"2015:941980. doi: 10.1155/2015/941980. Epub 2015 May 3."",""Merhautova J"",""Biomed Res Int"",""2015"",""2015/06/12"",""PMC4433647"","""",""10.11…
32032656,"Nanomedicines blocking adaptive signals in cancer cells overcome tumor TKI resistance","Kinoh H, Shibasaki H, Liu X, Yamasoba T, Cabral H, Kataoka K.","J Control Release. 2020 May 10;"321:132-144. doi: 10.1016/j.jconrel.2020.02.008. Epub 2020 Feb 4."",""Kinoh H"",""J Control Release"",""2020"",""2020/02/08"","""","""",""10.1016/j.jconrel.2020.02.008""";;;
29406185,"Differential effects of sevoflurane on the metastatic potential and chemosensitivity of non-small-cell lung adenocarcinoma and renal cell carcinoma in vitro","Ciechanowicz S, Zhao H, Chen Q, Cui J, Mi E, Mi E, Lian Q, Ma D.","Br J Anaesth. 2018 Feb;"120(2):368-375. doi: 10.1016/j.bja.2017.11.066. Epub 2017 Nov 21."",""Ciechanowicz S"",""Br J Anaesth"",""2018"",""2018/02/07"","""","""","…
26185135,"Impact of O6-methylguanine-DNA methyltransferase expression on the drug resistance of clear cell renal cell carcinoma","Ge N, Guo L, Zhang J, Lin Z, Li Y, Liu Y, Kong F, Fang X, Zhao S.","Jpn J Clin Oncol. 2015 Sep;"45(9):860-6. doi: 10.1093/jjco/hyv095. Epub 2015 Jul 16."",""Ge N"",""Jpn J Clin Oncol"",""2015"",""2015/07/18"","""","""",""10.1093/jjco/hyv095""";;;
25499216,"Harnessing the p53-PUMA axis to overcome DNA damage resistance in renal cell carcinoma","Zhou X, Tolstov Y, Arslan A, Roth W, Grüllich C, Pahernik S, Hohenfellner M, Duensing S.","Neoplasia. 2014 Dec;"16(12):1028-35. doi: 10.1016/j.neo.2014.09.012."",""Zhou X"",""Neoplasia"",""2014"",""2014/12/16"",""PMC4309250"","""",""10.1016/j.neo.2014.09.012""";;;
32567459,"Prognostic Significance of the Controlling Nutritional Status (CONUT) Score in Patients with Advanced Renal Cell Carcinoma Treated with Nivolumab after Failure of Prior Tyrosine Kinase Inhibitors","Takemura K, Yuasa T, Fujiwara R, Ito M, Suzuki H, Yonese J, Koga F.","J Urol. 2020 Dec;"204(6):1166-1172. doi: 10.1097/JU.0000000000001196. Epub 2020 Jun 22."",""Takemura K"",""J Urol"",""202…
31807423,"Carcinoembryonic antigen related cell adhesion molecule 6 promotes the proliferation and migration of renal cancer cells through the ERK/AKT signaling pathway","Zhu R, Ge J, Ma J, Zheng J.","Transl Androl Urol. 2019 Oct;"8(5):457-466. doi: 10.21037/tau.2019.09.02."",""Zhu R"",""Transl Androl Urol"",""2019"",""2019/12/07"",""PMC6842788"","""",""10.21037/tau.2019.09.02""";;;
29792865,"Aspirin restores ABT-737-mediated apoptosis in human renal carcinoma cells","Ou YC, Li JR, Wang JD, Chen WY, Kuan YH, Yang CP, Liao SL, Lu HC, Chen CJ.","Biochem Biophys Res Commun. 2018 Jul 12;"502(2):187-193. doi: 10.1016/j.bbrc.2018.05.142. Epub 2018 May 24."",""Ou YC"",""Biochem Biophys Res Commun"",""2018"",""2018/05/25"","""","""",""10.1016/j.bbrc.2018.05.142""";;;
28423742,"Novel potential predictive markers of sunitinib outcomes in long-term responders versus primary refractory patients with metastatic clear-cell renal cell carcinoma","Puente J, Laínez N, Dueñas M, Méndez-Vidal MJ, Esteban E, Castellano D, Martinez-Fernández M, Basterretxea L, Juan-Fita MJ, Antón L, León L, Lambea J, Pérez-Valderrama B, Vázquez S, Suarez C, Del Muro XG, Gallardo E, Maroto…
21105118,"Sunitinib rechallenge in metastatic renal cell carcinoma patients","Zama IN, Hutson TE, Elson P, Cleary JM, Choueiri TK, Heng DY, Ramaiya N, Michaelson MD, Garcia JA, Knox JJ, Escudier B, Rini BI.","Cancer. 2010 Dec 1;"116(23):5400-6. doi: 10.1002/cncr.25583. Epub 2010 Nov 2."",""Zama IN"",""Cancer"",""2010"",""2010/11/25"","""","""",""10.1002/cncr.25583""";;;
23206420,"A possible role for microRNA-141 down-regulation in sunitinib resistant metastatic clear cell renal cell carcinoma through induction of epithelial-to-mesenchymal transition and hypoxia resistance","Berkers J, Govaere O, Wolter P, Beuselinck B, Schöffski P, van Kempen LC, Albersen M, Van den Oord J, Roskams T, Swinnen J, Joniau S, Van Poppel H, Lerut E.","J Urol. 2013 May;"189(5):1930-8.…
21097529,"L1-CAM expression in ccRCC correlates with shorter patients survival times and confers chemoresistance in renal cell carcinoma cells","Doberstein K, Wieland A, Lee SB, Blaheta RA, Wedel S, Moch H, Schraml P, Pfeilschifter J, Kristiansen G, Gutwein P.","Carcinogenesis. 2011 Mar;"32(3):262-70. doi: 10.1093/carcin/bgq249. Epub 2010 Nov 19."",""Doberstein K"",""Carcinogenesis"",""2011"",""2…
26276039,"Everolimus for patients with metastatic renal cell carcinoma refractory to anti-VEGF therapy: results of a pooled analysis of non-interventional studies","Albiges L, Kube U, Eymard JC, Schmidinger M, Bamias A, Kelkouli N, Mraz B, Florini S, Guderian G, Cattaneo A, Bergmann L.","Eur J Cancer. 2015 Nov;"51(16):2368-74. doi: 10.1016/j.ejca.2015.07.030. Epub 2015 Aug 11."",""Albiges L"",""E…
22532600,"Modulation of Akt/mTOR signaling overcomes sunitinib resistance in renal and prostate cancer cells","Makhov PB, Golovine K, Kutikov A, Teper E, Canter DJ, Simhan J, Uzzo RG, Kolenko VM.","Mol Cancer Ther. 2012 Jul;"11(7):1510-7. doi: 10.1158/1535-7163.MCT-11-0907. Epub 2012 Apr 24."",""Makhov PB"",""Mol Cancer Ther"",""2012"",""2012/04/26"",""PMC3491642"",""NIHMS413470"",""10.1158/1535-…
27863441,"Sulforaphane inhibits proliferation and invasive activity of everolimus-resistant kidney cancer cells in vitro","Juengel E, Maxeiner S, Rutz J, Justin S, Roos F, Khoder W, Tsaur I, Nelson K, Bechstein WO, Haferkamp A, Blaheta RA.","Oncotarget. 2016 Dec 20;"7(51):85208-85219. doi: 10.18632/oncotarget.13421."",""Juengel E"",""Oncotarget"",""2016"",""2016/11/19"",""PMC5356730"","""",""10.1…
27886176,"A feed-forward loop between lncARSR and YAP activity promotes expansion of renal tumour-initiating cells","Qu L, Wu Z, Li Y, Xu Z, Liu B, Liu F, Bao Y, Wu D, Liu J, Wang A, Chu X, Sun Y, Chen C, Zhang Z, Wang L.","Nat Commun. 2016 Nov 25;"7:12692. doi: 10.1038/ncomms12692."",""Qu L"",""Nat Commun"",""2016"",""2016/11/26"",""PMC5133634"","""",""10.1038/ncomms12692""";;;
27037060,"PKC? inhibits isolation and stemness of side population cells via the suppression of ABCB1 transporter and PI3K/Akt, MAPK/ERK signaling in renal cell carcinoma cell line 769P","Huang B, Fu SJ, Fan WZ, Wang ZH, Chen ZB, Guo SJ, Chen JX, Qiu SP.","Cancer Lett. 2016 Jun 28;"376(1):148-54. doi: 10.1016/j.canlet.2016.03.041. Epub 2016 Mar 29."",""Huang B"",""Cancer Lett"",""2016"",""2016/04/…
27112662,"The antioxidant protein PARK7 plays an important role in cell resistance to Cisplatin-induced apoptosis in case of clear cell renal cell carcinoma","Trivedi R, Dihazi GH, Eltoweissy M, Mishra DP, Mueller GA, Dihazi H.","Eur J Pharmacol. 2016 Aug 5;"784:99-110. doi: 10.1016/j.ejphar.2016.04.014. Epub 2016 Apr 23."",""Trivedi R"",""Eur J Pharmacol"",""2016"",""2016/04/27"","""","""",""10.…
25853938,"PI3K? inhibitor TGX221 selectively inhibits renal cell carcinoma cells with both VHL and SETD2 mutations and links multiple pathways","Feng C, Sun Y, Ding G, Wu Z, Jiang H, Wang L, Ding Q, Wen H.","Sci Rep. 2015 Apr 8;"5:9465. doi: 10.1038/srep09465."",""Feng C"",""Sci Rep"",""2015"",""2015/04/09"",""PMC5396071"","""",""10.1038/srep09465""";;;
28114889,"Prognostic value of CC-chemokine receptor seven expression in patients with metastatic renal cell carcinoma treated with tyrosine kinase inhibitor","Xia Y, Liu L, Xiong Y, Bai Q, Wang J, Xi W, Qu Y, Xu J, Guo J.","BMC Cancer. 2017 Jan 23;"17(1):70. doi: 10.1186/s12885-017-3065-3."",""Xia Y"",""BMC Cancer"",""2017"",""2017/01/25"",""PMC5259971"","""",""10.1186/s12885-017-3065-3""";;;
39892703,"REDD1 is a determinant of the sensitivity of renal cell carcinoma cells to autophagy inhibition that can be therapeutically exploited by targeting PIM activity","Carew JS, Espitia CM, Sureshkumar S, Carrera Espinoza MJ, Gamble ME, Wang W, Lee BR, Nawrocki ST.","Cancer Lett. 2025 Mar 31;"613:217496. doi: 10.1016/j.canlet.2025.217496. Epub 2025 Jan 30."",""Carew JS"",""Cancer Lett"",""202…
20501804,"Reversible epithelial to mesenchymal transition and acquired resistance to sunitinib in patients with renal cell carcinoma: evidence from a xenograft study","Hammers HJ, Verheul HM, Salumbides B, Sharma R, Rudek M, Jaspers J, Shah P, Ellis L, Shen L, Paesante S, Dykema K, Furge K, Teh BT, Netto G, Pili R.","Mol Cancer Ther. 2010 Jun;"9(6):1525-35. doi: 10.1158/1535-7163.MCT-09-1106. Epu…
26678908,"Cellular Adaptation to VEGF-Targeted Antiangiogenic Therapy Induces Evasive Resistance by Overproduction of Alternative Endothelial Cell Growth Factors in Renal Cell Carcinoma","Han KS, Raven PA, Frees S, Gust K, Fazli L, Ettinger S, Hong SJ, Kollmannsberger C, Gleave ME, So AI.","Neoplasia. 2015 Nov;"17(11):805-16. doi: 10.1016/j.neo.2015.11.001."",""Han KS"",""Neoplasia"",""2015"",""2…
23063454,"STAT3 polymorphism can predict the response to interferon-? therapy in patients with metastatic renal cell carcinoma","Eto M, Kamba T, Miyake H, Fujisawa M, Kamai T, Uemura H, Tsukamoto T, Azuma H, Matsubara A, Nishimura K, Nakamura T, Ogawa O, Naito S;" Japan Immunotherapy SNPs-Study Group for Kidney Cancer."",""Eur Urol. 2013 Apr";"63(4):745-52. doi: 10.1016/j.eururo.2012.09.052. Epub…
26306766,"Induction of epithelial-mesenchymal transition via activation of epidermal growth factor receptor contributes to sunitinib resistance in human renal cell carcinoma cell lines","Mizumoto A, Yamamoto K, Nakayama Y, Takara K, Nakagawa T, Hirano T, Hirai M.","J Pharmacol Exp Ther. 2015 Nov;"355(2):152-8. doi: 10.1124/jpet.115.226639. Epub 2015 Aug 25."",""Mizumoto A"",""J Pharmacol Exp Ther…
25954860,"Low expression of phosphatase and tensin homolog in clear?cell renal cell carcinoma contributes to chemoresistance through activating the Akt/HDM2 signaling pathway","Chen J, Zhu H, Zhang Y, Cui MH, Han LY, Jia ZH, Wang L, Teng H, Miao LN.","Mol Med Rep. 2015 Aug;"12(2):2622-8. doi: 10.3892/mmr.2015.3740. Epub 2015 May 7."",""Chen J"",""Mol Med Rep"",""2015"",""2015/05/09"",""PMC4464461…
26091915,"Phase I study of the mTOR inhibitor ridaforolimus and the HDAC inhibitor vorinostat in advanced renal cell carcinoma and other solid tumors","Zibelman M, Wong YN, Devarajan K, Malizzia L, Corrigan A, Olszanski AJ, Denlinger CS, Roethke SK, Tetzlaff CH, Plimack ER.","Invest New Drugs. 2015 Oct;"33(5):1040-7. doi: 10.1007/s10637-015-0261-3. Epub 2015 Jun 20."",""Zibelman M"",""Invest New …
21644050,"Evaluating rational non-cross-resistant combination therapy in advanced clear cell renal cell carcinoma: combined mTOR and AKT inhibitor therapy","Holland WS, Tepper CG, Pietri JE, Chinn DC, Gandara DR, Mack PC, Lara PN Jr.","Cancer Chemother Pharmacol. 2012 Jan;"69(1):185-94. doi: 10.1007/s00280-011-1684-y. Epub 2011 Jun 5."",""Holland WS"",""Cancer Chemother Pharmacol"",""2012"",""201…
22454663,"Aqueous Extract of Paeonia suffruticosa Inhibits Migration and Metastasis of Renal Cell Carcinoma Cells via Suppressing VEGFR-3 Pathway","Wang SC, Tang SW, Lam SH, Wang CC, Liu YH, Lin HY, Lee SS, Lin JY.","Evid Based Complement Alternat Med. 2012;"2012:409823. doi: 10.1155/2012/409823. Epub 2012 Feb 8."",""Wang SC"",""Evid Based Complement Alternat Med"",""2012"",""2012/03/29"",""PMC32…
39647237,"Diagnostic and prognostic potential of FBXO8 expression in kidney renal clear cell carcinoma and its regulation of renal adenocarcinoma cells","Luo Z, Wu X, Xie J, Tang H, Chen J, Ye D, Dou S, Chen S.","Cancer Genet. 2025 Jan;"290-291:6-15. doi: 10.1016/j.cancergen.2024.11.004. Epub 2024 Nov 9."",""Luo Z"",""Cancer Genet"",""2025"",""2024/12/08"","""","""",""10.1016/j.cancergen.2024.11.…
28966072,"Sunitinib dose-escalation after disease progression in metastatic renal cell carcinoma","Raphael J, Thawer A, Bjarnason GA.","Urol Oncol. 2018 Jan;"36(1):12.e1-12.e6. doi: 10.1016/j.urolonc.2017.09.004. Epub 2017 Sep 29."",""Raphael J"",""Urol Oncol"",""2018"",""2017/10/03"","""","""",""10.1016/j.urolonc.2017.09.004""";;;
24116047,"Aldehyde dehydrogenase 1 identifies cells with cancer stem cell-like properties in a human renal cell carcinoma cell line","Ueda K, Ogasawara S, Akiba J, Nakayama M, Todoroki K, Ueda K, Sanada S, Suekane S, Noguchi M, Matsuoka K, Yano H.","PLoS One. 2013 Oct 8;"8(10):e75463. doi: 10.1371/journal.pone.0075463. eCollection 2013."",""Ueda K"",""PLoS One"",""2013"",""2013/10/12"",""PMC37929…
25663992,"TNF-? induced epithelial mesenchymal transition increases stemness properties in renal cell carcinoma cells","Zhang L, Jiao M, Wu K, Li L, Zhu G, Wang X, He D, Wu D.","Int J Clin Exp Med. 2014 Dec 15;"7(12):4951-8. eCollection 2014."",""Zhang L"",""Int J Clin Exp Med"",""2014"",""2015/02/10"",""PMC4307439"","""",""""";;;
27507852,"FTY720 (Fingolimod) Inhibits HIF1 and HIF2 Signaling, Promotes Vascular Remodeling, and Chemosensitizes in Renal Cell Carcinoma Animal Model","Gstalder C, Ader I, Cuvillier O.","Mol Cancer Ther. 2016 Oct;"15(10):2465-2474. doi: 10.1158/1535-7163.MCT-16-0167. Epub 2016 Aug 9."",""Gstalder C"",""Mol Cancer Ther"",""2016"",""2016/08/11"","""","""",""10.1158/1535-7163.MCT-16-0167""";;;
31545458,"LINC00461 affects the survival of patients with renal cell carcinoma by acting as a competing endogenous RNA for microRNA?942","Chen Y, He J, Su C, Wang H, Chen Y, Guo W, Li Y, Ding G.","Oncol Rep. 2019 Nov;"42(5):1924-1934. doi: 10.3892/or.2019.7311. Epub 2019 Sep 12."",""Chen Y"",""Oncol Rep"",""2019"",""2019/09/24"",""PMC6775798"","""",""10.3892/or.2019.7311""";;;
29786782,"Preclinical impact of high dose intermittent antiangiogenic tyrosine kinase inhibitor pazopanib in intrinsically resistant tumor models","Reguera-Nuñez E, Man S, Xu P, Kerbel RS.","Angiogenesis. 2018 Nov;"21(4):793-804. doi: 10.1007/s10456-018-9623-8. Epub 2018 May 21."",""Reguera-Nuñez E"",""Angiogenesis"",""2018"",""2018/05/23"","""","""",""10.1007/s10456-018-9623-8""";;;
25783986,"The Coordinated Actions of TIM-3 on Cancer and Myeloid Cells in the Regulation of Tumorigenicity and Clinical Prognosis in Clear Cell Renal Cell Carcinomas","Komohara Y, Morita T, Annan DA, Horlad H, Ohnishi K, Yamada S, Nakayama T, Kitada S, Suzu S, Kinoshita I, Dosaka-Akita H, Akashi K, Takeya M, Jinushi M.","Cancer Immunol Res. 2015 Sep;"3(9):999-1007. doi: 10.1158/2326-6066.CIR-14-0…
22738081,"Delivering preventive, predictive and personalised cancer medicine for renal cell carcinoma: the challenge of tumour heterogeneity","Fisher R, Larkin J, Swanton C.","EPMA J. 2011 Dec 22;"3(1):1. doi: 10.1007/s13167-011-0137-3."",""Fisher R"",""EPMA J"",""2011"",""2012/06/29"",""PMC3375102"","""",""10.1007/s13167-011-0137-3""";;;
34190510,"Evaluation of response to tyrosine kinase inhibitors in renal cell carcinoma patients based on expression of miR-99b, -144, -210, -222, -302? and -377 in tumor tissue","Vitruk Yu V, Semko SL, Voylenko OA, Pikul MV, Borikun TV, Zadvornyi TV, Yalovenko TM, Stakhovsky EO, Rossylna OV.","Exp Oncol. 2021 Jun;"43(2):98-103. doi: 10.32471/exp-oncology.2312-8852.vol-43-no-2.16383."",""Vitruk Yu…
21792888,"Simultaneous targeting of Src kinase and receptor tyrosine kinase results in synergistic inhibition of renal cell carcinoma proliferation and migration","Bai L, Yang JC, Ok JH, Mack PC, Kung HJ, Evans CP.","Int J Cancer. 2012 Jun 1;"130(11):2693-702. doi: 10.1002/ijc.26303. Epub 2011 Sep 14."",""Bai L"",""Int J Cancer"",""2012"",""2011/07/28"","""","""",""10.1002/ijc.26303""";;;
29051480,"NOX4 functions as a mitochondrial energetic sensor coupling cancer metabolic reprogramming to drug resistance","Shanmugasundaram K, Nayak BK, Friedrichs WE, Kaushik D, Rodriguez R, Block K.","Nat Commun. 2017 Oct 19;"8(1):997. doi: 10.1038/s41467-017-01106-1."",""Shanmugasundaram K"",""Nat Commun"",""2017"",""2017/10/21"",""PMC5648812"","""",""10.1038/s41467-017-01106-1""";;;
33791390,"Transcriptional Profiling Reveals Kidney Neutrophil Heterogeneity in Both Healthy People and ccRCC Patients","Meng Y, Cai K, Zhao J, Huang K, Ma X, Song J, Liu Y.","J Immunol Res. 2021 Mar 15;"2021:5598627. doi: 10.1155/2021/5598627. eCollection 2021."",""Meng Y"",""J Immunol Res"",""2021"",""2021/04/01"",""PMC7984911"","""",""10.1155/2021/5598627""";;;
27738339,"MiR-99b-5p expression and response to tyrosine kinase inhibitor treatment in clear cell renal cell carcinoma patients","Lukamowicz-Rajska M, Mittmann C, Prummer M, Zhong Q, Bedke J, Hennenlotter J, Stenzl A, Mischo A, Bihr S, Schmidinger M, Vogl U, Blume I, Karlo C, Schraml P, Moch H.","Oncotarget. 2016 Nov 29;"7(48):78433-78447. doi: 10.18632/oncotarget.12618."",""Lukamowicz-Rajska M""…
27487138,"The microRNA signature of patients with sunitinib failure: regulation of UHRF1 pathways by microRNA-101 in renal cell carcinoma","Goto Y, Kurozumi A, Nohata N, Kojima S, Matsushita R, Yoshino H, Yamazaki K, Ishida Y, Ichikawa T, Naya Y, Seki N.","Oncotarget. 2016 Sep 13;"7(37):59070-59086. doi: 10.18632/oncotarget.10887."",""Goto Y"",""Oncotarget"",""2016"",""2016/08/04"",""PMC5312296""…
31427001,"HP-1 inhibits the progression of ccRCC and enhances sunitinib therapeutic effects by suppressing EMT","Fang L, Zhang Y, Zang Y, Chai R, Zhong G, Li Z, Duan Z, Ren J, Xu Z.","Carbohydr Polym. 2019 Nov 1;"223:115109. doi: 10.1016/j.carbpol.2019.115109. Epub 2019 Jul 19."",""Fang L"",""Carbohydr Polym"",""2019"",""2019/08/21"","""","""",""10.1016/j.carbpol.2019.115109""";;;
22417627,"?B-crystallin in clear cell renal cell carcinoma: tumor progression and prognostic significance","Ho PY, Chueh SC, Chiou SH, Wang SM, Lin WC, Lee IL, Yang HY, Peng HC, Lai MK.","Urol Oncol. 2013 Oct;"31(7):1367-77. doi: 10.1016/j.urolonc.2012.01.015. Epub 2012 Mar 13."",""Ho PY"",""Urol Oncol"",""2013"",""2012/03/16"","""","""",""10.1016/j.urolonc.2012.01.015""";;;
28851003,"Tumor endothelial cells with high aldehyde dehydrogenase activity show drug resistance","Hida K, Maishi N, Akiyama K, Ohmura-Kakutani H, Torii C, Ohga N, Osawa T, Kikuchi H, Morimoto H, Morimoto M, Shindoh M, Shinohara N, Hida Y.","Cancer Sci. 2017 Nov;"108(11):2195-2203. doi: 10.1111/cas.13388. Epub 2017 Sep 17."",""Hida K"",""Cancer Sci"",""2017"",""2017/08/30"",""PMC5666026"","""",""…
32889831,"Prospective Translational Study Investigating Molecular PrEdictors of Resistance to First-Line PazopanIb in Metastatic reNal CEll Carcinoma (PIPELINE Study)","Sepe P, Martinetti A, Mennitto A, Verzoni E, Claps M, Raimondi A, Sottotetti E, Grassi P, Guadalupi V, Stellato M, Zattarin E, Di Maio M, Procopio G.","Am J Clin Oncol. 2020 Sep;"43(9):621-627. doi: 10.1097/COC.0000000000000719.""…
29327159,"Efficacy and safety of third-line molecular-targeted therapy in metastatic renal cell carcinoma resistant to first-line vascular endothelial growth factor receptor tyrosine kinase inhibitor and second-line therapy","Ishihara H, Takagi T, Kondo T, Tachibana H, Yoshida K, Omae K, Iizuka J, Kobayashi H, Tanabe K.","Int J Clin Oncol. 2018 Jun;"23(3):559-567. doi: 10.1007/s10147-018-1241-3. …
21599551,"An adjusted indirect comparison of everolimus and sorafenib therapy in sunitinib-refractory metastatic renal cell carcinoma patients using repeated matched samples","Di Lorenzo G, Casciano R, Malangone E, Buonerba C, Sherman S, Willet J, Wang X, Liu Z, De Placido S.","Expert Opin Pharmacother. 2011 Jul;"12(10):1491-7. doi: 10.1517/14656566.2011.587119. Epub 2011 May 21."",""Di Lorenzo G…
23372654,"Resistance after chronic application of the HDAC-inhibitor valproic acid is associated with elevated Akt activation in renal cell carcinoma in vivo","Juengel E, Makarevi? J, Tsaur I, Bartsch G, Nelson K, Haferkamp A, Blaheta RA.","PLoS One. 2013;"8(1):e53100. doi: 10.1371/journal.pone.0053100. Epub 2013 Jan 23."",""Juengel E"",""PLoS One"",""2013"",""2013/02/02"",""PMC3553088"","""",""1…
28693255,"Sodium butyrate enhances the growth inhibitory effect of sunitinib in human renal cell carcinoma cells","Sato H, Uzu M, Kashiba T, Suzuki R, Fujiwara T, Okuzawa H, Ueno K.","Oncol Lett. 2017 Jul;"14(1):937-943. doi: 10.3892/ol.2017.6217. Epub 2017 May 19."",""Sato H"",""Oncol Lett"",""2017"",""2017/07/12"",""PMC5494681"","""",""10.3892/ol.2017.6217""";;;
29864454,"RASSF6-mediated inhibition of Mcl-1 through JNK activation improves the anti-tumor effects of sorafenib in renal cell carcinoma","Liang YY, Deng XB, Zeng LS, Lin XT, Shao XF, Wang B, Mo ZW, Yuan YW.","Cancer Lett. 2018 Sep 28;"432:75-83. doi: 10.1016/j.canlet.2018.05.048. Epub 2018 Jun 1."",""Liang YY"",""Cancer Lett"",""2018"",""2018/06/05"","""","""",""10.1016/j.canlet.2018.05.048""";…
32010961,"Germline variant burden in multidrug resistance transporters is a therapy-specific predictor of survival in breast cancer patients","Xiao Q, Zhou Y, Winter S, Büttner F, Schaeffeler E, Schwab M, Lauschke VM.","Int J Cancer. 2020 May 1;"146(9):2475-2487. doi: 10.1002/ijc.32898. Epub 2020 Feb 17."",""Xiao Q"",""Int J Cancer"",""2020"",""2020/02/04"","""","""",""10.1002/ijc.32898""";;;
36431025,"Suppression of SREBP-1 Expression by Simvastatin Decreases Visfatin-Induced Chemoresistance to Sunitinib in Human Renal Carcinoma 786-O Cells","Chen TC, Huang CW, Lo CY, Chen CN, Chang SF, Chen YY.","Life (Basel). 2022 Nov 15;"12(11):1890. doi: 10.3390/life12111890."",""Chen TC"",""Life (Basel)"",""2022"",""2022/11/26"",""PMC9695258"","""",""10.3390/life12111890""";;;
23788753,"Prospective study assessing hypoxia-related proteins as markers for the outcome of treatment with sunitinib in advanced clear-cell renal cell carcinoma","Garcia-Donas J, Leandro-García LJ, González Del Alba A, Morente M, Alemany I, Esteban E, Arranz JA, Climent MA, Gallardo E, Castellano DE, Bellmunt J, Mellado B, Puente J, Moreno F, Font A, Hernando S, Robledo M, Rodríguez-Antona C.","…
23577117,"Differential expression of prognostic proteomic markers in primary tumour, venous tumour thrombus and metastatic renal cell cancer tissue and correlation with patient outcome","Laird A, O'Mahony FC, Nanda J, Riddick AC, O'Donnell M, Harrison DJ, Stewart GD.","PLoS One. 2013;"8(4):e60483. doi: 10.1371/journal.pone.0060483. Epub 2013 Apr 5."",""Laird A"",""PLoS One"",""2013"",""2013/04/12…
23334510,"Regorafenib (BAY 73-4506): stromal and oncogenic multikinase inhibitor with potential activity in renal cell carcinoma","Zaki K, Aslam S, Eisen T.","Curr Oncol Rep. 2013 Apr;"15(2):91-7. doi: 10.1007/s11912-013-0292-x."",""Zaki K"",""Curr Oncol Rep"",""2013"",""2013/01/22"","""","""",""10.1007/s11912-013-0292-x""";;;
30683903,"Epithelial-mesenchymal transition as a mechanism of resistance to tyrosine kinase inhibitors in clear cell renal cell carcinoma","Hwang HS, Go H, Park JM, Yoon SY, Lee JL, Jeong SU, Cho YM.","Lab Invest. 2019 May;"99(5):659-670. doi: 10.1038/s41374-019-0188-y. Epub 2019 Jan 25."",""Hwang HS"",""Lab Invest"",""2019"",""2019/01/27"","""","""",""10.1038/s41374-019-0188-y""";;;
28347288,"ABCG2 is a potential prognostic marker of overall survival in patients with clear cell renal cell carcinoma","Wang H, Luo F, Zhu Z, Xu Z, Huang X, Ma R, He H, Zhu Y, Shao K, Zhao J.","BMC Cancer. 2017 Mar 27;"17(1):222. doi: 10.1186/s12885-017-3224-6."",""Wang H"",""BMC Cancer"",""2017"",""2017/03/29"",""PMC5368932"","""",""10.1186/s12885-017-3224-6""";;;
19856104,"Inhibition of nuclear factor kappa B transcription activity drives a synergistic effect of pyrrolidine dithiocarbamate and cisplatin for treatment of renal cell carcinoma","Morais C, Gobe G, Johnson DW, Healy H.","Apoptosis. 2010 Apr;"15(4):412-25. doi: 10.1007/s10495-009-0414-y."",""Morais C"",""Apoptosis"",""2010"",""2009/10/27"","""","""",""10.1007/s10495-009-0414-y""";;;
23428538,"Silencing glucose-regulated protein 78 induced renal cell carcinoma cell line G1 cell-cycle arrest and resistance to conventional chemotherapy","Lin JA, Fang SU, Su CL, Hsiao CJ, Chang CC, Lin YF, Cheng CW.","Urol Oncol. 2014 Jan;"32(1):29.e1-11. doi: 10.1016/j.urolonc.2012.10.006. Epub 2013 Feb 18."",""Lin JA"",""Urol Oncol"",""2014"",""2013/02/23"","""","""",""10.1016/j.urolonc.2012.1…
26487278,"Preclinical Evidence That Trametinib Enhances the Response to Antiangiogenic Tyrosine Kinase Inhibitors in Renal Cell Carcinoma","Bridgeman VL, Wan E, Foo S, Nathan MR, Welti JC, Frentzas S, Vermeulen PB, Preece N, Springer CJ, Powles T, Nathan PD, Larkin J, Gore M, Vasudev NS, Reynolds AR.","Mol Cancer Ther. 2016 Jan;"15(1):172-83. doi: 10.1158/1535-7163.MCT-15-0170. Epub 2015 Oct 20."…
24356934,"Characterization of mechanism involved in acquired resistance to sorafenib in a mouse renal cell cancer RenCa model","Harada K, Miyake H, Kusuda Y, Fujisawa M.","Clin Transl Oncol. 2014 Sep;"16(9):801-6. doi: 10.1007/s12094-013-1151-9. Epub 2013 Dec 20."",""Harada K"",""Clin Transl Oncol"",""2014"",""2013/12/21"","""","""",""10.1007/s12094-013-1151-9""";;;
23305097,"Acquired resistance to sunitinib in human renal cell carcinoma cells is mediated by constitutive activation of signal transduction pathways associated with tumour cell proliferation","Sakai I, Miyake H, Fujisawa M.","BJU Int. 2013 Jul;"112(2):E211-20. doi: 10.1111/j.1464-410X.2012.11655.x. Epub 2013 Jan 10."",""Sakai I"",""BJU Int"",""2013"",""2013/01/12"","""","""",""10.1111/j.1464-410…
39798774,"SEPT5 overexpression predicts poor prognosis and promotes progression through feedback regulation of HIF-1? in clear cell renal cell carcinoma","Liu W, Ni Y, Wang W, Cui K, Duan Q, Bai Z, Shahzad A, Liu X, Dong Y, Xu Z, Zhang J, Peng D, Teng Z, Gao Y, Yang Z, Zhang Q.","Cell Signal. 2025 Mar;"127:111591. doi: 10.1016/j.cellsig.2025.111591. Epub 2025 Jan 9."",""Liu W"",""Cell Signal"",""…
22608779,"Second-line therapy after VEGF targeted therapy in metastatic renal cancer: a law of diminishing returns","Powles T.","Clin Genitourin Cancer. 2012 Jun;"10(2):67-8. doi: 10.1016/j.clgc.2012.04.001."",""Powles T"",""Clin Genitourin Cancer"",""2012"",""2012/05/22"","""","""",""10.1016/j.clgc.2012.04.001""";;;
24862756,"Resistance to the mTOR inhibitor temsirolimus alters adhesion and migration behavior of renal cell carcinoma cells through an integrin ?5- and integrin ?3-dependent mechanism","Juengel E, Makarevi? J, Reiter M, Mani J, Tsaur I, Bartsch G, Haferkamp A, Blaheta RA.","Neoplasia. 2014 Apr;"16(4):291-300. doi: 10.1016/j.neo.2014.03.011."",""Juengel E"",""Neoplasia"",""2014"",""2014/05/28"","…
23379954,"Expression of angiogenesis-related gene profiles and development of resistance to tyrosine-kinase inhibitor in advanced renal cell carcinoma: characterization of sorafenib-resistant cells derived from a cutaneous metastasis","Karashima T, Fukuhara H, Tamura K, Ashida S, Kamada M, Inoue K, Taguchi T, Kuroda N, Shuin T.","Int J Urol. 2013 Sep;"20(9):923-30. doi: 10.1111/iju.12084. Epub 20…
21756335,"Intrinsic resistance to tyrosine kinase inhibitors is associated with poor clinical outcome in metastatic renal cell carcinoma","Busch J, Seidel C, Weikert S, Wolff I, Kempkensteffen C, Weinkauf L, Hinz S, Magheli A, Miller K, Grünwald V.","BMC Cancer. 2011 Jul 14;"11:295. doi: 10.1186/1471-2407-11-295."",""Busch J"",""BMC Cancer"",""2011"",""2011/07/16"",""PMC3154177"","""",""10.1186/1…
21315783,"MDSC as a mechanism of tumor escape from sunitinib mediated anti-angiogenic therapy","Finke J, Ko J, Rini B, Rayman P, Ireland J, Cohen P.","Int Immunopharmacol. 2011 Jul;"11(7):856-61. doi: 10.1016/j.intimp.2011.01.030. Epub 2011 Feb 11."",""Finke J"",""Int Immunopharmacol"",""2011"",""2011/02/15"",""PMC3109226"",""NIHMS277175"",""10.1016/j.intimp.2011.01.030""";;;
39639566,"The Role of MIEF2 in Cisplatin Sensitivity in KIRP Patients: Insights from Four-gene Mitochondrial Fusion RNA Markers","Hou Y, Jiang L, Liu J, Wang D, Luo H.","Technol Cancer Res Treat. 2024 Jan-Dec;"23:15330338241299467. doi: 10.1177/15330338241299467."",""Hou Y"",""Technol Cancer Res Treat"",""2024"",""2024/12/06"",""PMC11622309"","""",""10.1177/15330338241299467""";;;
26876207,"Loss of DAB2IP in RCC cells enhances their growth and resistance to mTOR-targeted therapies","Zhou J, Luo J, Wu K, Yun EJ, Kapur P, Pong RC, Du Y, Wang B, Authement C, Hernandez E, Yang J, Xiao G, Cha TL, Wu HC, Wu D, Margulis V, Lotan Y, Brugarolas J, He D, Hsieh JT.","Oncogene. 2016 Sep 1;"35(35):4663-74. doi: 10.1038/onc.2016.4. Epub 2016 Feb 15."",""Zhou J"",""Oncogene"",""2016"",""…
21479360,"A demethylating agent enhances chemosensitivity to vinblastine in a xenograft model of renal cell carcinoma","Iwata H, Sato H, Suzuki R, Yamada R, Ichinomiya S, Yanagihara M, Okabe H, Sekine Y, Yano T, Ueno K.","Int J Oncol. 2011 Jun;"38(6):1653-61. doi: 10.3892/ijo.2011.999. Epub 2011 Apr 6."",""Iwata H"",""Int J Oncol"",""2011"",""2011/04/12"","""","""",""10.3892/ijo.2011.999""";;;
21802830,"Sequence therapy in patients with metastatic renal cell carcinoma: comparison of common targeted treatment options following failure of receptor tyrosine kinase inhibitors","Busch J, Seidel C, Kempkensteffen C, Johannsen M, Wolff I, Hinz S, Magheli A, Miller K, Grünwald V, Weikert S.","Eur Urol. 2011 Dec;"60(6):1163-70. doi: 10.1016/j.eururo.2011.07.037. Epub 2011 Jul 21."",""Busch J"",…
27127135,"The Involvement of PDGF-B/PDGFR? Axis in the Resistance to Antiangiogenic and Antivascular Therapy in Renal Cancer","Cump?nas AA, Cimpean AM, Ferician O, Ceausu RA, Sarb S, Barbos V, Dema A, Raica M.","Anticancer Res. 2016 May;"36(5):2291-5."",""Cump?nas AA"",""Anticancer Res"",""2016"",""2016/04/30"","""","""",""""";;;
24506958,"[Effects of SIPL1 screened by suppression subtractive hybridization (SSH) on biological function and drug resistance of renal cell carcinoma cells]","Li CY, Yao AM, Chang XN, Guo YH, Xu R.","Zhonghua Zhong Liu Za Zhi. 2013 Dec;"35(12):897-903."",""Li CY"",""Zhonghua Zhong Liu Za Zhi"",""2013"",""2014/02/11"","""","""",""""";;;
23139422,"The plasma membrane sialidase NEU3 regulates the malignancy of renal carcinoma cells by controlling ?1 integrin internalization and recycling","Tringali C, Lupo B, Silvestri I, Papini N, Anastasia L, Tettamanti G, Venerando B.","J Biol Chem. 2012 Dec 14;"287(51):42835-45. doi: 10.1074/jbc.M112.407718. Epub 2012 Nov 8."",""Tringali C"",""J Biol Chem"",""2012"",""2012/11/10"",""PMC3522280…
20451414,"Predictors of response to sequential sunitinib and the impact of prior VEGF-targeted drug washout in patients with metastatic clear-cell renal cell carcinoma","Elfiky AA, Cho DC, McDermott DF, Rosenberg JE, Fortner B, Antràs L, Chen K, Sheng Duh M, Jayawant SS, Oh WK, Atkins MB, Choueiri TK.","Urol Oncol. 2011 Nov-Dec;"29(6):756-63. doi: 10.1016/j.urolonc.2010.01.008. Epub 2010 May 6.""…
34820336,"LY294002 Is a Promising Inhibitor to Overcome Sorafenib Resistance in FLT3-ITD Mutant AML Cells by Interfering With PI3K/Akt Signaling Pathway","Huang A, Zeng P, Li Y, Lu W, Lai Y.","Front Oncol. 2021 Nov 8;"11:782065. doi: 10.3389/fonc.2021.782065. eCollection 2021."",""Huang A"",""Front Oncol"",""2021"",""2021/11/25"",""PMC8606661"","""",""10.3389/fonc.2021.782065""";;;
23506478,"The oncolytic activity of Newcastle disease virus in clear cell renal carcinoma cells in normoxic and hypoxic conditions: the interplay between von Hippel-Lindau and interferon-? signaling","Ch'ng WC, Stanbridge EJ, Yusoff K, Shafee N.","J Interferon Cytokine Res. 2013 Jul;"33(7):346-54. doi: 10.1089/jir.2012.0095. Epub 2013 Mar 18."",""Ch'ng WC"",""J Interferon Cytokine Res"",""2013"",…
25123505,"Expression of TNF-? and CD44 is implicated in poor prognosis, cancer cell invasion, metastasis and resistance to the sunitinib treatment in clear cell renal cell carcinomas","Mikami S, Mizuno R, Kosaka T, Saya H, Oya M, Okada Y.","Int J Cancer. 2015 Apr 1;"136(7):1504-14. doi: 10.1002/ijc.29137. Epub 2014 Sep 17."",""Mikami S"",""Int J Cancer"",""2015"",""2014/08/16"","""","""",""10.100…
21476015,"Baseline patient-reported kidney cancer-specific symptoms as an indicator for median survival in sorafenib-refractory metastatic renal cell carcinoma","Trask PC, Bushmakin AG, Cappelleri JC, Tarazi J, Rosbrook B, Bycott P, Kim S, Stadler WM, Rini B.","J Cancer Surviv. 2011 Sep;"5(3):255-62. doi: 10.1007/s11764-011-0178-6. Epub 2011 Apr 7."",""Trask PC"",""J Cancer Surviv"",""2011"",""20…
24916171,"YM155 reverses rapamycin resistance in renal cancer by decreasing survivin","Koike H, Nitta T, Sekine Y, Arai S, Furuya Y, Nomura M, Matsui H, Shibata Y, Ito K, Oyama T, Suzuki K.","J Cancer Res Clin Oncol. 2014 Oct;"140(10):1705-13. doi: 10.1007/s00432-014-1734-z. Epub 2014 Jun 11."",""Koike H"",""J Cancer Res Clin Oncol"",""2014"",""2014/06/12"","""","""",""10.1007/s00432-014-1734-z""…
30148679,"Sunitinib induces early histomolecular changes in a subset of renal cancer cells that contribute to resistance","Lichner Z, Saleeb R, Butz H, Ding Q, Nofech-Mozes R, Riad S, Farag M, Varkouhi AK, Dos Santos CC, Kapus A, Yousef GM.","FASEB J. 2019 Jan;"33(1):1347-1359. doi: 10.1096/fj.201800596R. Epub 2018 Aug 27."",""Lichner Z"",""FASEB J"",""2019"",""2018/08/28"","""","""",""10.1096/fj…
22579787,"Acetylation of histone H3 prevents resistance development caused by chronic mTOR inhibition in renal cell carcinoma cells","Juengel E, Dauselt A, Makarevi? J, Wiesner C, Tsaur I, Bartsch G, Haferkamp A, Blaheta RA.","Cancer Lett. 2012 Nov 1;"324(1):83-90. doi: 10.1016/j.canlet.2012.05.003. Epub 2012 May 8."",""Juengel E"",""Cancer Lett"",""2012"",""2012/05/15"","""","""",""10.1016/j.can…
23467750,"Sequence mutations of the substrate binding pocket of stem cell factor and multidrug resistance protein ABCG2 in renal cell cancer: a possible link to treatment resistance","Zoernig I, Ziegelmeier C, Lahrmann B, Grabe N, Jäger D, Halama N.","Oncol Rep. 2013 May;"29(5):1697-700. doi: 10.3892/or.2013.2324. Epub 2013 Mar 5."",""Zoernig I"",""Oncol Rep"",""2013"",""2013/03/08"",""PMC3658860…
27999187,"Targeting the pro-angiogenic forms of VEGF or inhibiting their expression as anti-cancer strategies","Guyot M, Hilmi C, Ambrosetti D, Merlano M, Lo Nigro C, Durivault J, Grépin R, Pagès G.","Oncotarget. 2017 Feb 7;"8(6):9174-9188. doi: 10.18632/oncotarget.13942."",""Guyot M"",""Oncotarget"",""2017"",""2016/12/22"",""PMC5354723"","""",""10.18632/oncotarget.13942""";;;
26751205,"Dnajb8, a Member of the Heat Shock Protein 40 Family Has a Role in the Tumor Initiation and Resistance to Docetaxel but Is Dispensable for Stress Response","Yamashita M, Hirohashi Y, Torigoe T, Kusumoto H, Murai A, Imagawa T, Sato N.","PLoS One. 2016 Jan 11;"11(1):e0146501. doi: 10.1371/journal.pone.0146501. eCollection 2016."",""Yamashita M"",""PLoS One"",""2016"",""2016/01/12"",""PMC4…
24676409,"The relevance of testing the efficacy of anti-angiogenesis treatments on cells derived from primary tumors: a new method for the personalized treatment of renal cell carcinoma","Grépin R, Ambrosetti D, Marsaud A, Gastaud L, Amiel J, Pedeutour F, Pagès G.","PLoS One. 2014 Mar 27;"9(3):e89449. doi: 10.1371/journal.pone.0089449. eCollection 2014."",""Grépin R"",""PLoS One"",""2014"",""2014…
28105206,"Curcumin enhances temsirolimus-induced apoptosis in human renal carcinoma cells through upregulation of YAP/p53","Xu S, Yang Z, Fan Y, Guan B, Jia J, Gao Y, Wang K, Wu K, Wang X, Zheng P, He D, Guo P.","Oncol Lett. 2016 Dec;"12(6):4999-5006. doi: 10.3892/ol.2016.5376. Epub 2016 Nov 10."",""Xu S"",""Oncol Lett"",""2016"",""2017/01/21"",""PMC5228528"","""",""10.3892/ol.2016.5376""";;;
29607935,"Investigation of Metabolomic Changes in Sunitinib-Resistant Human Renal Carcinoma 786-O Cells by Capillary Electrophoresis-Time of Flight Mass Spectrometry","Hatakeyama H, Fujiwara T, Sato H, Terui A, Hisaka A.","Biol Pharm Bull. 2018;"41(4):619-627. doi: 10.1248/bpb.b17-00992."",""Hatakeyama H"",""Biol Pharm Bull"",""2018"",""2018/04/03"","""","""",""10.1248/bpb.b17-00992""";;;
29270287,"Hypoxic 3D in vitro culture models reveal distinct resistance processes to TKIs in renal cancer cells","Bielecka ZF, Malinowska A, Brodaczewska KK, Klemba A, Kieda C, Krasowski P, Grzesiuk E, Piwowarski J, Czarnecka AM, Szczylik C.","Cell Biosci. 2017 Dec 16;"7:71. doi: 10.1186/s13578-017-0197-8. eCollection 2017."",""Bielecka ZF"",""Cell Biosci"",""2017"",""2017/12/23"",""PMC5732521"",…
27234700,"Anti-tumor effect via passive anti-angiogenesis of PEGylated liposomes encapsulating doxorubicin in drug resistant tumors","Kibria G, Hatakeyama H, Sato Y, Harashima H.","Int J Pharm. 2016 Jul 25;"509(1-2):178-187. doi: 10.1016/j.ijpharm.2016.05.047. Epub 2016 May 24."",""Kibria G"",""Int J Pharm"",""2016"",""2016/05/29"","""","""",""10.1016/j.ijpharm.2016.05.047""";;;
37493819,"Protective Autophagy Attenuates the Cytotoxicity of MTI-31 in Renal Cancer Cells by Activating the ERK Pathway","Zang Y, Yang C, Dai MS, Zhang W, Zou L, Hu J, Hu Y, Xu C, Liu R, Wang H, Xiong Z.","Appl Biochem Biotechnol. 2024 Apr;"196(4):2233-2245. doi: 10.1007/s12010-023-04569-9. Epub 2023 Jul 26."",""Zang Y"",""Appl Biochem Biotechnol"",""2024"",""2023/07/26"","""","""",""10.1007/s12…
27825169,"Inhibition of MDM2 Re-Sensitizes Rapamycin Resistant Renal Cancer Cells via the Activation of p53","Tian X, Dai S, Sun J, Jiang S, Sui C, Meng F, Li Y, Fu L, Jiang T, Wang Y, Su J, Jiang Y.","Cell Physiol Biochem. 2016;"39(5):2088-2098. doi: 10.1159/000447904. Epub 2016 Oct 31."",""Tian X"",""Cell Physiol Biochem"",""2016"",""2016/11/09"","""","""",""10.1159/000447904""";;;
22056973,"Primary anti-vascular endothelial growth factor (VEGF)-refractory metastatic renal cell carcinoma: clinical characteristics, risk factors, and subsequent therapy","Heng DY, Mackenzie MJ, Vaishampayan UN, Bjarnason GA, Knox JJ, Tan MH, Wood L, Wang Y, Kollmannsberger C, North S, Donskov F, Rini BI, Choueiri TK.","Ann Oncol. 2012 Jun;"23(6):1549-55. doi: 10.1093/annonc/mdr533. Epub 2011 N…
32291161,"The Efficacy of Lenvatinib Plus Everolimus in Patients with Metastatic Renal Cell Carcinoma Exhibiting Primary Resistance to Front-Line Targeted Therapy or Immunotherapy","Hamieh L, Beck RL, Le VH, Hsieh JJ.","Clin Genitourin Cancer. 2020 Aug;"18(4):252-257.e2. doi: 10.1016/j.clgc.2020.03.003. Epub 2020 Mar 14."",""Hamieh L"",""Clin Genitourin Cancer"",""2020"",""2020/04/16"",""PMC74155…
31501521,"Targeting the TR4 nuclear receptor-mediated lncTASR/AXL signaling with tretinoin increases the sunitinib sensitivity to better suppress the RCC progression","Shi H, Sun Y, He M, Yang X, Hamada M, Fukunaga T, Zhang X, Chang C.","Oncogene. 2020 Jan;"39(3):530-545. doi: 10.1038/s41388-019-0962-8. Epub 2019 Sep 9."",""Shi H"",""Oncogene"",""2020"",""2019/09/11"",""PMC6962095"","""",""10.103…
25501128,"Stem cells increase in numbers in perinecrotic areas in human renal cancer","Varna M, Gapihan G, Feugeas JP, Ratajczak P, Tan S, Ferreira I, Leboeuf C, Setterblad N, Duval A, Verine J, Germain S, Mongiat-Artus P, Janin A, Bousquet G.","Clin Cancer Res. 2015 Feb 15;"21(4):916-24. doi: 10.1158/1078-0432.CCR-14-0666. Epub 2014 Dec 11."",""Varna M"",""Clin Cancer Res"",""2015"",""2014/12/16…
40004241,"Targeting Heat Shock Transcription Factor 4 Enhances the Efficacy of Cabozantinib and Immune Checkpoint Inhibitors in Renal Cell Carcinoma","Saito S, Yoshino H, Yokoyama S, Tominaga M, Li G, Arima J, Kawahara I, Fukuda I, Mitsuke A, Sakaguchi T, Inoguchi S, Matsushita R, Yamada Y, Tatarano S, Tanimoto A, Enokida H.","Int J Mol Sci. 2025 Feb 19;"26(4):1776. doi: 10.3390/ijms26041776."","…
23555683,"Identifying resistance mechanisms against five tyrosine kinase inhibitors targeting the ERBB/RAS pathway in 45 cancer cell lines","Pénzváltó Z, Tegze B, Szász AM, Sztupinszki Z, Likó I, Szendr?i A, Schäfer R, Gy?rffy B.","PLoS One. 2013;"8(3):e59503. doi: 10.1371/journal.pone.0059503. Epub 2013 Mar 29."",""Pénzváltó Z"",""PLoS One"",""2013"",""2013/04/05"",""PMC3612034"","""",""10.1371/…
22826467,"Reexpression of tumor suppressor, sFRP1, leads to antitumor synergy of combined HDAC and methyltransferase inhibitors in chemoresistant cancers","Cooper SJ, von Roemeling CA, Kang KH, Marlow LA, Grebe SK, Menefee ME, Tun HW, Colon-Otero G, Perez EA, Copland JA.","Mol Cancer Ther. 2012 Oct;"11(10):2105-15. doi: 10.1158/1535-7163.MCT-11-0873. Epub 2012 Jul 23."",""Cooper SJ"",""Mol Cancer…
19828461,"An in-vitro tumour microenvironment model using adhesion to type I collagen reveals Akt-dependent radiation resistance in renal cancer cells","Krasny L, Shimony N, Tzukert K, Gorodetsky R, Lecht S, Nettelbeck DM, Haviv YS.","Nephrol Dial Transplant. 2010 Feb;"25(2):373-80. doi: 10.1093/ndt/gfp525. Epub 2009 Oct 13."",""Krasny L"",""Nephrol Dial Transplant"",""2010"",""2009/10/16"","""",…
20157711,"An early phase II trial of S-1 in Japanese patients with cytokine-refractory metastatic renal cell carcinoma","Naito S, Tsukamoto T, Usami M, Fujimoto H, Akaza H.","Cancer Chemother Pharmacol. 2010 Nov;"66(6):1065-70. doi: 10.1007/s00280-010-1262-8. Epub 2010 Feb 16."",""Naito S"",""Cancer Chemother Pharmacol"",""2010"",""2010/02/17"","""","""",""10.1007/s00280-010-1262-8""";;;
23497256,"Effects of HDM2 antagonism on sunitinib resistance, p53 activation, SDF-1 induction, and tumor infiltration by CD11b+/Gr-1+ myeloid derived suppressor cells","Panka DJ, Liu Q, Geissler AK, Mier JW.","Mol Cancer. 2013 Mar 5;"12:17. doi: 10.1186/1476-4598-12-17."",""Panka DJ"",""Mol Cancer"",""2013"",""2013/03/19"",""PMC3637597"","""",""10.1186/1476-4598-12-17""";;;
25499220,"Elevated estrogen receptor-? in VHL-deficient condition induces microtubule organizing center amplification via disruption of BRCA1/Rad51 interaction","Jung YS, Chun HY, Yoon MH, Park BJ.","Neoplasia. 2014 Dec;"16(12):1070-81. doi: 10.1016/j.neo.2014.09.013."",""Jung YS"",""Neoplasia"",""2014"",""2014/12/16"",""PMC4309251"","""",""10.1016/j.neo.2014.09.013""";;;
24298041,"Final results of a phase II study of S-1 in patients with cytokine-refractory metastatic renal cell carcinoma","Naito S, Tatsugami K, Shinohara N, Tomita Y, Mizokami A, Fujisawa M, Hashine K, Nishikido M, Nakagawa M, Tsukamoto T, Akaza H.","Jpn J Clin Oncol. 2014 Feb;"44(2):122-6. doi: 10.1093/jjco/hyt185. Epub 2013 Dec 1."",""Naito S"",""Jpn J Clin Oncol"",""2014"",""2013/12/04"","""",…
23514360,"Safety and efficacy of everolimus in Chinese patients with metastatic renal cell carcinoma resistant to vascular endothelial growth factor receptor-tyrosine kinase inhibitor therapy: an open-label phase 1b study","Guo J, Huang Y, Zhang X, Zhou F, Sun Y, Qin S, Ye Z, Wang H, Jappe A, Straub P, Pirotta N, Gogov S.","BMC Cancer. 2013 Mar 21;"13:136. doi: 10.1186/1471-2407-13-136."",""Guo J…
20831545,"A cost-effectiveness analysis of sunitinib in patients with metastatic renal cell carcinoma intolerant to or experiencing disease progression on immunotherapy: perspective of the Spanish National Health System","Paz-Ares L, del Muro JG, Grande E, Díaz S.","J Clin Pharm Ther. 2010 Aug;"35(4):429-38. doi: 10.1111/j.1365-2710.2009.01135.x."",""Paz-Ares L"",""J Clin Pharm Ther"",""2010"",""…
30231606,"Transglutaminase 2 Promotes Autophagy by LC3 Induction through p53 Depletion in Cancer Cell","Kang JH, Lee SH, Cheong H, Lee CH, Kim SY.","Biomol Ther (Seoul). 2019 Jan 1;"27(1):34-40. doi: 10.4062/biomolther.2018.140."",""Kang JH"",""Biomol Ther (Seoul)"",""2019"",""2018/09/21"",""PMC6319544"","""",""10.4062/biomolther.2018.140""";;;
20595449,"Temsirolimus in VEGF-refractory metastatic renal cell carcinoma","MacKenzie MJ, Rini BI, Elson P, Schwandt A, Wood L, Trinkhaus M, Bjarnason G, Knox J.","Ann Oncol. 2011 Jan;"22(1):145-148. doi: 10.1093/annonc/mdq320. Epub 2010 Jul 1."",""MacKenzie MJ"",""Ann Oncol"",""2011"",""2010/07/03"","""","""",""10.1093/annonc/mdq320""";;;
22677995,"Management of advanced genitourinary tumors","Pietrantonio F, Biondani P, Verzoni E, Procopio G.","Tumori. 2012 Mar-Apr;"98(2):264-6. doi: 10.1177/030089161209800214."",""Pietrantonio F"",""Tumori"",""2012"",""2012/06/09"","""","""",""10.1177/030089161209800214""";;;
30194077,"Copy Number Alterations in Tumor Genomes Deleting Antineoplastic Drug Targets Partially Compensated by Complementary Amplifications","Tran HV, Kiemer AK, Helms V.","Cancer Genomics Proteomics. 2018 Sep-Oct;"15(5):365-378. doi: 10.21873/cgp.20095."",""Tran HV"",""Cancer Genomics Proteomics"",""2018"",""2018/09/09"",""PMC6199575"","""",""10.21873/cgp.20095""";;;
31563918,"A 10-Year Old Girl with Resistant Hypertension without Significant Indication of an Underlying Renal Cell Carcinoma, Misdiagnosed as Malaria","Ogunmola OJ, Onyema C, Babatunde Bakare TI, Olabinri EO, Bamigboye-Taiwo OT, Adaje AO, Lawal OA.","Am J Case Rep. 2019 Sep 29;"20:1434-1439. doi: 10.12659/AJCR.916588."",""Ogunmola OJ"",""Am J Case Rep"",""2019"",""2019/09/30"",""PMC6788490"","""…
28221861,"Inhibiting Histone Deacetylase as a Means to Reverse Resistance to Angiogenesis Inhibitors: Phase I Study of Abexinostat Plus Pazopanib in Advanced Solid Tumor Malignancies","Aggarwal R, Thomas S, Pawlowska N, Bartelink I, Grabowsky J, Jahan T, Cripps A, Harb A, Leng J, Reinert A, Mastroserio I, Truong TG, Ryan CJ, Munster PN.","J Clin Oncol. 2017 Apr 10;"35(11):1231-1239. doi: 10.1200/…
29570278,"Peptide-Based Sandwich Immunoassay for the Quantification of the Membrane Transporter Multidrug Resistance Protein 1","Poetz O, Dieze T, Hammer H, Weiß F, Sommersdorf C, Templin MF, Esdar C, Zimmermann A, Stevanovic S, Bedke J, Stenzl A, Joos TO.","Anal Chem. 2018 May 1;"90(9):5788-5794. doi: 10.1021/acs.analchem.8b00152. Epub 2018 Apr 12."",""Poetz O"",""Anal Chem"",""2018"",""2018/03/…
22367210,"Microtubules regulate hypoxia-inducible factor-1? protein trafficking and activity: implications for taxane therapy","Carbonaro M, Escuin D, O'Brate A, Thadani-Mulero M, Giannakakou P.","J Biol Chem. 2012 Apr 6;"287(15):11859-69. doi: 10.1074/jbc.M112.345587. Epub 2012 Feb 24."",""Carbonaro M"",""J Biol Chem"",""2012"",""2012/02/28"",""PMC3320934"","""",""10.1074/jbc.M112.345587""";;;
20634674,"Treatment of multidrug resistant advanced alveolar soft part sarcoma with sunitinib","Ghose A, Tariq Z, Veltri S.","Am J Ther. 2012 Jan;"19(1):e56-8. doi: 10.1097/MJT.0b013e3181e70d20."",""Ghose A"",""Am J Ther"",""2012"",""2010/07/17"","""","""",""10.1097/MJT.0b013e3181e70d20""";;;
20948275,"[Tegafur-uracil markedly reduced pulmonary metastasis from renal cell carcinoma refractory to sorafenib, interferon and interleukin 2]","Morimoto H, Tsuzaka Y, Kaneko T, Matsushima H, Homma Y.","Gan To Kagaku Ryoho. 2010 Oct;"37(10):2007-10."",""Morimoto H"",""Gan To Kagaku Ryoho"",""2010"",""2010/10/16"","""","""",""""";;;
26399128,"[PATHOLOGICAL COMPLETE RESPONSE WITH EVEROLIMUS FOR MULTIPLE LUNG METASTASES OF RENAL CELL CARCINOMA RESISTANT TO SUNITINIB]","Namura K, Otake S, Sawada T, Fujikawa A, Ota J, Moriyama M.","Nihon Hinyokika Gakkai Zasshi. 2015 Jan;"106(1):30-4. doi: 10.5980/jpnjurol.106.30."",""Namura K"",""Nihon Hinyokika Gakkai Zasshi"",""2015"",""2015/09/25"","""","""",""10.5980/jpnjurol.106.30""";;;
25158555,"[A case of papillary renal cell carcinoma type 2 resistant to sunitinib responded to second line therapy with axitinib]","Ishii G, Hatano T, Endo K, Seki K, Yamada H, Kimura T, Egawa S.","Nihon Hinyokika Gakkai Zasshi. 2014 Jul;"105(3):129-33. doi: 10.5980/jpnjurol.105.129."",""Ishii G"",""Nihon Hinyokika Gakkai Zasshi"",""2014"",""2014/08/28"","""","""",""10.5980/jpnjurol.105.129""";;;
20806321,"Sorafenib in patients with metastatic renal cell carcinoma refractory to either sunitinib or bevacizumab","Garcia JA, Hutson TE, Elson P, Cowey CL, Gilligan T, Nemec C, Dreicer R, Bukowski RM, Rini BI.","Cancer. 2010 Dec 1;"116(23):5383-90. doi: 10.1002/cncr.25327. Epub 2010 Aug 30."",""Garcia JA"",""Cancer"",""2010"",""2010/09/01"","""","""",""10.1002/cncr.25327""";;;
25583177,"Molecular subtypes of clear cell renal cell carcinoma are associated with sunitinib response in the metastatic setting","Beuselinck B, Job S, Becht E, Karadimou A, Verkarre V, Couchy G, Giraldo N, Rioux-Leclercq N, Molinié V, Sibony M, Elaidi R, Teghom C, Patard JJ, Méjean A, Fridman WH, Sautès-Fridman C, de Reyniès A, Oudard S, Zucman-Rossi J.","Clin Cancer Res. 2015 Mar 15;"21(6):1329…
35628416,"MicroRNA Expression in Clear Cell Renal Cell Carcinoma Cell Lines and Tumor Biopsies: Potential Therapeutic Targets","Swearson S, Rataan AO, Eliason S, Amendt BA, Zakharia Y, Salem AK, Ho T, Rustum YM.","Int J Mol Sci. 2022 May 17;"23(10):5604. doi: 10.3390/ijms23105604."",""Swearson S"",""Int J Mol Sci"",""2022"",""2022/05/28"",""PMC9147802"","""",""10.3390/ijms23105604""";;;
32560270,"Inhibition of Transglutaminase 2 but Not of MDM2 Has a Significant Therapeutic Effect on Renal Cell Carcinoma","Kang JH, Lee SH, Lee JS, Oh SJ, Ha JS, Choi HJ, Kim SY.","Cells. 2020 Jun 16;"9(6):1475. doi: 10.3390/cells9061475."",""Kang JH"",""Cells"",""2020"",""2020/06/21"",""PMC7349864"","""",""10.3390/cells9061475""";;;
29212573,"Knockdown of NF-?B1 by shRNA Inhibits the Growth of Renal Cell Carcinoma In Vitro and In Vivo","Ikegami A, Teixeira LFS, Braga MS, Dias MHDS, Lopes EC, Bellini MH.","Oncol Res. 2018 Jun 11;"26(5):743-751. doi: 10.3727/096504017X15120379906339. Epub 2017 Dec 1."",""Ikegami A"",""Oncol Res"",""2018"",""2017/12/08"",""PMC7844753"","""",""10.3727/096504017X15120379906339""";;;
25613067,"Cancer-associated fibroblasts promote renal cell carcinoma progression","Xu Y, Lu Y, Song J, Dong B, Kong W, Xue W, Zhang J, Huang Y.","Tumour Biol. 2015 May;"36(5):3483-8. doi: 10.1007/s13277-014-2984-8. Epub 2015 Jan 23."",""Xu Y"",""Tumour Biol"",""2015"",""2015/01/24"","""","""",""10.1007/s13277-014-2984-8""";;;
27141054,"Fibroblast Growth Factor Receptor-Dependent and -Independent Paracrine Signaling by Sunitinib-Resistant Renal Cell Carcinoma","Tran TA, Leong HS, Pavia-Jimenez A, Fedyshyn S, Yang J, Kucejova B, Sivanand S, Spence P, Xie XJ, Peña-Llopis S, Power N, Brugarolas J.","Mol Cell Biol. 2016 Jun 15;"36(13):1836-55. doi: 10.1128/MCB.00189-16. Print 2016 Jul 1."",""Tran TA"",""Mol Cell Biol"",""2…
28327411,"Gas6-Axl signaling in presence of Sunitinib is enhanced, diversified and sustained in renal tumor cells, resulting in tumor-progressive advantages","Gustafsson A, Fritz HKM, Dahlbäck B.","Exp Cell Res. 2017 Jun 1;"355(1):47-56. doi: 10.1016/j.yexcr.2017.03.040. Epub 2017 Mar 19."",""Gustafsson A"",""Exp Cell Res"",""2017"",""2017/03/23"","""","""",""10.1016/j.yexcr.2017.03.040""";;;
38197755,"IFITM3-mediated activation of TRAF6/MAPK/AP-1 pathways induces acquired TKI resistance in clear cell renal cell carcinoma","Jeong SU, Park JM, Yoon SY, Hwang HS, Go H, Shin DM, Ju H, Sung CO, Lee JL, Jeong G, Cho YM.","Investig Clin Urol. 2024 Jan;"65(1):84-93. doi: 10.4111/icu.20230294."",""Jeong SU"",""Investig Clin Urol"",""2024"",""2024/01/10"",""PMC10789540"","""",""10.4111/icu.202…
21820238,"Entropy increases in kidney cancer treatment, but a bit of simplicity may emerge from chaos","Porta C.","Eur Urol. 2011 Dec;"60(6):1171-2. doi: 10.1016/j.eururo.2011.07.058. Epub 2011 Aug 2."",""Porta C"",""Eur Urol"",""2011"",""2011/08/09"","""","""",""10.1016/j.eururo.2011.07.058""";;;
28478130,"Mitochondrial Delivery of Doxorubicin Using MITO-Porter Kills Drug-Resistant Renal Cancer Cells via Mitochondrial Toxicity","Yamada Y, Munechika R, Kawamura E, Sakurai Y, Sato Y, Harashima H.","J Pharm Sci. 2017 Sep;"106(9):2428-2437. doi: 10.1016/j.xphs.2017.04.058. Epub 2017 May 3."",""Yamada Y"",""J Pharm Sci"",""2017"",""2017/05/08"","""","""",""10.1016/j.xphs.2017.04.058""";;;
39040058,"CXCL3/TGF-?-mediated crosstalk between CAFs and tumor cells augments RCC progression and sunitinib resistance","Wang Y, Ding W, Hao W, Gong L, Peng Y, Zhang J, Qian Z, Xu K, Cai W, Gao Y.","iScience. 2024 Jun 8;"27(7):110224. doi: 10.1016/j.isci.2024.110224. eCollection 2024 Jul 19."",""Wang Y"",""iScience"",""2024"",""2024/07/23"",""PMC11261419"","""",""10.1016/j.isci.2024.110224""";;;
20442297,"Bortezomib sensitizes human renal cell carcinomas to TRAIL apoptosis through increased activation of caspase-8 in the death-inducing signaling complex","Brooks AD, Jacobsen KM, Li W, Shanker A, Sayers TJ.","Mol Cancer Res. 2010 May;"8(5):729-38. doi: 10.1158/1541-7786.MCR-10-0022. Epub 2010 May 4."",""Brooks AD"",""Mol Cancer Res"",""2010"",""2010/05/06"",""PMC2873082"",""NIHMS194191"",…
22673043,"Impact of genetic variation in breast cancer resistance protein (BCRP/ABCG2) on sunitinib pharmacokinetics","Mizuno T, Fukudo M, Terada T, Kamba T, Nakamura E, Ogawa O, Inui K, Katsura T.","Drug Metab Pharmacokinet. 2012;"27(6):631-9. doi: 10.2133/dmpk.dmpk-12-rg-026. Epub 2012 Jun 5."",""Mizuno T"",""Drug Metab Pharmacokinet"",""2012"",""2012/06/08"","""","""",""10.2133/dmpk.dmpk-12-rg…
23623323,"The effect of liposomal size on the targeted delivery of doxorubicin to Integrin ?v?3-expressing tumor endothelial cells","Kibria G, Hatakeyama H, Ohga N, Hida K, Harashima H.","Biomaterials. 2013 Jul;"34(22):5617-27. doi: 10.1016/j.biomaterials.2013.03.094. Epub 2013 Apr 24."",""Kibria G"",""Biomaterials"",""2013"",""2013/04/30"","""","""",""10.1016/j.biomaterials.2013.03.094""";;;
33972682,"Functional inhibition of cancer stemness-related protein DPP4 rescues tyrosine kinase inhibitor resistance in renal cell carcinoma","Kamada S, Namekawa T, Ikeda K, Suzuki T, Kagawa M, Takeshita H, Yano A, Okamoto K, Ichikawa T, Horie-Inoue K, Kawakami S, Inoue S.","Oncogene. 2021 Jun;"40(22):3899-3913. doi: 10.1038/s41388-021-01822-5. Epub 2021 May 10."",""Kamada S"",""Oncogene"",""2021…
32492043,"Lysophosphatidic acid reverses Temsirolimus-induced changes in lipid droplets and mitochondrial networks in renal cancer cells","Chhabra R, Nanjundan M.","PLoS One. 2020 Jun 3;"15(6):e0233887. doi: 10.1371/journal.pone.0233887. eCollection 2020."",""Chhabra R"",""PLoS One"",""2020"",""2020/06/04"",""PMC7269261"","""",""10.1371/journal.pone.0233887""";;;
29577277,"Alternative splice variants of DCLK1 mark cancer stem cells, promote self-renewal and drug-resistance, and can be targeted to inhibit tumorigenesis in kidney cancer","Ge Y, Weygant N, Qu D, May R, Berry WL, Yao J, Chandrakesan P, Zheng W, Zhao L, Zhao KL, Drake M, Vega KJ, Bronze MS, Tomasek JJ, An G, Houchen CW.","Int J Cancer. 2018 Sep 1;"143(5):1162-1175. doi: 10.1002/ijc.31400. Epub…
38923304,"The establishment of kidney cancer organoid line in drug testing","Tse RT, Wong CY, Ding X, Cheng CK, Chow C, Chan RC, Ng JH, Tang VW, Chiu PK, Teoh JY, Wong N, To KF, Ng CF.","Cancer Med. 2024 Jun;"13(12):e7432. doi: 10.1002/cam4.7432."",""Tse RT"",""Cancer Med"",""2024"",""2024/06/26"",""PMC11200131"","""",""10.1002/cam4.7432""";;;
39818011,"Synthesis and biological assessment of BUB1B inhibitors for the treatment of clear cell renal cell carcinoma","El Hafi M, Bouzian Y, Parvizi N, Kim W, Suba?io?lu M, Ozcan M, Turkez H, Mardinoglu A.","Eur J Med Chem. 2025 Mar 5;"285:117247. doi: 10.1016/j.ejmech.2025.117247. Epub 2025 Jan 9."",""El Hafi M"",""Eur J Med Chem"",""2025"",""2025/01/16"","""","""",""10.1016/j.ejmech.2025.1172…
35853872,"Single-cell multiomics analysis reveals regulatory programs in clear cell renal cell carcinoma","Long Z, Sun C, Tang M, Wang Y, Ma J, Yu J, Wei J, Ma J, Wang B, Xie Q, Wen J.","Cell Discov. 2022 Jul 19;"8(1):68. doi: 10.1038/s41421-022-00415-0."",""Long Z"",""Cell Discov"",""2022"",""2022/07/19"",""PMC9296597"","""",""10.1038/s41421-022-00415-0""";;;
39813754,"Targeting transforming growth factor-?1 by methylseleninic acid/seleno-L-methionine in clear cell renal cell carcinoma: Mechanisms and therapeutic potential","Rataan AO, Xu Y, Geary SM, Zakharia Y, Kamel ES, Rustum YM, Salem AK.","Cancer Treat Res Commun. 2024;"42:100864. doi: 10.1016/j.ctarc.2025.100864. Epub 2025 Jan 9."",""Rataan AO"",""Cancer Treat Res Commun"",""2024"",""2025/01/15…
31672930,"Identifying hub genes of clear cell renal cell carcinoma associated with the proportion of regulatory T cells by weighted gene co-expression network analysis","Chen YH, Chen SH, Hou J, Ke ZB, Wu YP, Lin TT, Wei Y, Xue XY, Zheng QS, Huang JB, Xu N.","Aging (Albany NY). 2019 Oct 31;"11(21):9478-9491. doi: 10.18632/aging.102397. Epub 2019 Oct 31."",""Chen YH"",""Aging (Albany NY)"",""2019"…
29719377,"Attenuation of everolimus-induced cytotoxicity by a protective autophagic pathway involving ERK activation in renal cell carcinoma cells","Zeng Y, Tian X, Wang Q, He W, Fan J, Gou X.","Drug Des Devel Ther. 2018 Apr 19;"12:911-920. doi: 10.2147/DDDT.S160557. eCollection 2018."",""Zeng Y"",""Drug Des Devel Ther"",""2018"",""2018/05/03"",""PMC5914548"","""",""10.2147/DDDT.S160557""";;;
27881580,"Disruption of Autophagic Degradation with ROC-325 Antagonizes Renal Cell Carcinoma Pathogenesis","Carew JS, Espitia CM, Zhao W, Han Y, Visconte V, Phillips J, Nawrocki ST.","Clin Cancer Res. 2017 Jun 1;"23(11):2869-2879. doi: 10.1158/1078-0432.CCR-16-1742. Epub 2016 Nov 23."",""Carew JS"",""Clin Cancer Res"",""2017"",""2016/11/25"",""PMC5593077"",""NIHMS832184"",""10.1158/1078-0432.CCR-…
21320274,"Addition of gemcitabine at the time of sunitinib resistance in metastatic renal cell cancer","Pandya SS, Mier JW, McDermott DF, Cho DC.","BJU Int. 2011 Oct;"108(8 Pt 2):E245-9. doi: 10.1111/j.1464-410X.2011.10096.x. Epub 2011 Feb 14."",""Pandya SS"",""BJU Int"",""2011"",""2011/02/16"","""","""",""10.1111/j.1464-410X.2011.10096.x""";;;
38405482,"BIRC6 Modulates the Protein Stability of Axin to Regulate the Growth, Stemness, and Resistance of Renal Cancer Cells via the ?-Catenin Pathway","Zhong K, Wang X, Zhang H, Chen N, Mai Y, Dai S, Yang L, Chen D, Zhong W.","ACS Omega. 2024 Feb 7;"9(7):7782-7792. doi: 10.1021/acsomega.3c07265. eCollection 2024 Feb 20."",""Zhong K"",""ACS Omega"",""2024"",""2024/02/26"",""PMC10882609"","""","…
38985013,"?Np63? promotes cigarette smoke-induced renal cancer stem cell activity via the Sonic Hedgehog pathway","Zhao Y, Ma N, Wu W, Wu Y, Zhang W, Qian W, Sun X, Zhang T.","Genet Mol Biol. 2024 Jul 1;"47(2):e20230347. doi: 10.1590/1678-4685-GMB-2023-0347. eCollection 2024."",""Zhao Y"",""Genet Mol Biol"",""2024"",""2024/07/10"",""PMC11234498"","""",""10.1590/1678-4685-GMB-2023-0347""";;;
35130168,"Rectified Classifier Chains for Prediction of Antibiotic Resistance From Multi-Labelled Data With Missing Labels","Tharmakulasingam M, Gardner B, La Ragione R, Fernando A.","IEEE/ACM Trans Comput Biol Bioinform. 2023 Jan-Feb;"20(1):625-636. doi: 10.1109/TCBB.2022.3148577. Epub 2023 Feb 3."",""Tharmakulasingam M"",""IEEE/ACM Trans Comput Biol Bioinform"",""2023"",""2022/02/07"","""",""""…
31727677,"HIF-2 Complex Dissociation, Target Inhibition, and Acquired Resistance with PT2385, a First-in-Class HIF-2 Inhibitor, in Patients with Clear Cell Renal Cell Carcinoma","Courtney KD, Ma Y, Diaz de Leon A, Christie A, Xie Z, Woolford L, Singla N, Joyce A, Hill H, Madhuranthakam AJ, Yuan Q, Xi Y, Zhang Y, Chang J, Fatunde O, Arriaga Y, Frankel AE, Kalva S, Zhang S, McKenzie T, Reig Torras …
39289313,"Real-World Primary Resistance to First-Line Immune-Based Combinations in Patients with Advanced Renal Cell Carcinoma (ARON-1)","Santini D, Li H, Roviello G, Park SH, Grande E, Kucharz J, Basso U, Fiala O, Monteiro FSM, Poprach A, Buti S, Molina-Cerrillo J, Catalano M, Buchler T, Seront E, Ansari J, Myint ZW, Ghosn M, Calabrò F, Kopp RM, Bhuva D, Bourlon MT, Roberto M, Di Civita MA, Moll…
34877810,"AXL targeting by a specific small molecule or monoclonal antibody inhibits renal cell carcinoma progression in an orthotopic mice model","Chen TJ, Mydel P, Benedyk-Machaczka M, Kami?ska M, Kalucka U, Blø M, Furriol J, Gausdal G, Lorens J, Osman T, Marti HP.","Physiol Rep. 2021 Dec;"9(23):e15140. doi: 10.14814/phy2.15140."",""Chen TJ"",""Physiol Rep"",""2021"",""2021/12/08"",""PMC8652404…
33859753,"PRMT1 is a novel molecular therapeutic target for clear cell renal cell carcinoma","Wang J, Wang C, Xu P, Li X, Lu Y, Jin D, Yin X, Jiang H, Huang J, Xiong H, Ye F, Jin J, Chen Y, Xie Y, Chen Z, Ding H, Zhang H, Liu R, Jiang H, Chen K, Yao Z, Luo C, Huang Y, Zhang Y, Zhang J.","Theranostics. 2021 Mar 12;"11(11):5387-5403. doi: 10.7150/thno.42345. eCollection 2021."",""Wang J"",""Therano…
26537074,"High selectivity of PI3K? inhibitors in SETD2-mutated renal clear cell carcinoma","Wang J, Wen J, Yi R, Liu F, Zhou J, Liu G, Li Q, Yang Z, Su X.","J BUON. 2015 Sep-Oct;"20(5):1267-75."",""Wang J"",""J BUON"",""2015"",""2015/11/06"","""","""",""""";;;
36732658,"The E3 ligase RBCK1 reduces the sensitivity of ccRCC to sunitinib through the ANKRD35-MITD1-ANXA1 axis","Wang Y, Peng M, Zhong Y, Xiong W, Zhu L, Jin X.","Oncogene. 2023 Mar;"42(13):952-966. doi: 10.1038/s41388-023-02613-w. Epub 2023 Feb 2."",""Wang Y"",""Oncogene"",""2023"",""2023/02/02"","""","""",""10.1038/s41388-023-02613-w""";;;
33053902,"Liquid Biopsy in Pediatric Renal Cancer: Stage I and Stage IV Cases Compared","Rossi E, Zin A, Facchinetti A, Poggiana C, Tombolan L, Affinita MC, Bonvini P, Santoro L, Schiavi F, Bisogno G, Zamarchi R.","Diagnostics (Basel). 2020 Oct 12;"10(10):810. doi: 10.3390/diagnostics10100810."",""Rossi E"",""Diagnostics (Basel)"",""2020"",""2020/10/15"",""PMC7599903"","""",""10.3390/diagnostics1…
35367840,"Oncolytic peptide nanomachine circumvents chemo resistance of renal cell carcinoma","Yang J, Zheng R, Mamuti M, Hou DY, Zhao YD, An HW, Wang H, Zhao Y.","Biomaterials. 2022 May;"284:121488. doi: 10.1016/j.biomaterials.2022.121488. Epub 2022 Mar 29."",""Yang J"",""Biomaterials"",""2022"",""2022/04/03"","""","""",""10.1016/j.biomaterials.2022.121488""";;;
35401923,"CCNA2 as an Immunological Biomarker Encompassing Tumor Microenvironment and Therapeutic Response in Multiple Cancer Types","Jiang A, Zhou Y, Gong W, Pan X, Gan X, Wu Z, Liu B, Qu L, Wang L.","Oxid Med Cell Longev. 2022 Mar 31;"2022:5910575. doi: 10.1155/2022/5910575. eCollection 2022."",""Jiang A"",""Oxid Med Cell Longev"",""2022"",""2022/04/11"",""PMC8989596"","""",""10.1155/2022/59105…
32439932,"Identification of low-dose multidrug combinations for sunitinib-naive and pre-treated renal cell carcinoma","Rausch M, Weiss A, Achkhanian J, Rotari A, Nowak-Sliwinska P.","Br J Cancer. 2020 Aug;"123(4):556-567. doi: 10.1038/s41416-020-0890-y. Epub 2020 May 22."",""Rausch M"",""Br J Cancer"",""2020"",""2020/05/23"",""PMC7435198"","""",""10.1038/s41416-020-0890-y""";;;
39510472,"Hyaluronic acid-functionalized MOFs for combined sunitinib and siRNA therapy in renal cell carcinoma","Hua Y, Qin M, Lu S, Zhang Y, Tan S, Ding D, Wang L.","Int J Biol Macromol. 2024 Dec;"283(Pt 1):137317. doi: 10.1016/j.ijbiomac.2024.137317. Epub 2024 Nov 6."",""Hua Y"",""Int J Biol Macromol"",""2024"",""2024/11/07"","""","""",""10.1016/j.ijbiomac.2024.137317""";;;
28545998,"A Randomized Phase II Study to Determine the Effect of 2 Different Doses of Aflibercept in Patients With Metastatic Renal Cell Carcinoma (ECOG-ACRIN [E4805])","Pili R, Jegede O, Carducci MA, Manola J, Groteluschen DL, Appleman LL, Liu G, Shanks JC, Dakhil SR, Dutcher J, DiPaola RS.","Clin Genitourin Cancer. 2017 Dec;"15(6):642-651.e1. doi: 10.1016/j.clgc.2017.04.023. Epub 2017 Apr 26.""…
34131396,"Downregulation of ACE2 expression by SARS-CoV-2 worsens the prognosis of KIRC and KIRP patients via metabolism and immunoregulation","Tang Q, Wang Y, Ou L, Li J, Zheng K, Zhan H, Gu J, Zhou G, Xie S, Zhang J, Huang W, Wang S, Wang X.","Int J Biol Sci. 2021 May 10;"17(8):1925-1939. doi: 10.7150/ijbs.57802. eCollection 2021."",""Tang Q"",""Int J Biol Sci"",""2021"",""2021/06/16"",""PMC819…
34348693,"Integrating HECW1 expression into the clinical indicators exhibits high accuracy in assessing the prognosis of patients with clear cell renal cell carcinoma","Wang C, Dong K, Wang Y, Peng G, Song X, Yu Y, Shen P, Cui X.","BMC Cancer. 2021 Aug 4;"21(1):890. doi: 10.1186/s12885-021-08631-9."",""Wang C"",""BMC Cancer"",""2021"",""2021/08/05"",""PMC8335872"","""",""10.1186/s12885-021-08631-…
25461627,"Specific inhibition of the nuclear exporter exportin-1 attenuates kidney cancer growth","Wettersten HI, Landesman Y, Friedlander S, Shacham S, Kauffman M, Weiss RH.","PLoS One. 2014 Dec 2;"9(12):e113867. doi: 10.1371/journal.pone.0113867. eCollection 2014."",""Wettersten HI"",""PLoS One"",""2014"",""2014/12/03"",""PMC4252068"","""",""10.1371/journal.pone.0113867""";;;
39583311,"Dissecting the Implications of Calumenin in Malignancy and Heterogeneity of the Microenvironment of Clear Cell Renal Cell Carcinoma Using Multi-Omics Data","Wu XQ, Shang Z, Xiong C, Xu WH, Dai B, Chen YL, Feng YY, Wang Y, Su JQ, Zhao JY, Zhang HL, Shi Y, Qu YY, Ye DW.","Phenomics. 2024 Aug 5;"4(4):365-378. doi: 10.1007/s43657-024-00169-7. eCollection 2024 Aug."",""Wu XQ"",""Phenomics"",…
28793246,"Endoglin Is Essential for the Maintenance of Self-Renewal and Chemoresistance in Renal Cancer Stem Cells","Hu J, Guan W, Liu P, Dai J, Tang K, Xiao H, Qian Y, Sharrow AC, Ye Z, Wu L, Xu H.","Stem Cell Reports. 2017 Aug 8;"9(2):464-477. doi: 10.1016/j.stemcr.2017.07.009."",""Hu J"",""Stem Cell Reports"",""2017"",""2017/08/10"",""PMC5550272"","""",""10.1016/j.stemcr.2017.07.009""";;;
29389967,"RAPTOR up-regulation contributes to resistance of renal cancer cells to PI3K-mTOR inhibition","Earwaker P, Anderson C, Willenbrock F, Harris AL, Protheroe AS, Macaulay VM.","PLoS One. 2018 Feb 1;"13(2):e0191890. doi: 10.1371/journal.pone.0191890. eCollection 2018."",""Earwaker P"",""PLoS One"",""2018"",""2018/02/02"",""PMC5794101"","""",""10.1371/journal.pone.0191890""";;;
29161753,"Improving the efficacy of proteasome inhibitors in the treatment of renal cell carcinoma by combination with the human immunodeficiency virus (HIV)-protease inhibitors lopinavir or nelfinavir","Abt D, Besse A, Sedlarikova L, Kraus M, Bader J, Silzle T, Vodinska M, Slaby O, Schmid HP, Engeler DS, Driessen C, Besse L.","BJU Int. 2018 Apr;"121(4):600-609. doi: 10.1111/bju.14083. Epub 2017 …
28981387,"ALDH1A1 and HLTF modulate the activity of lysosomal autophagy inhibitors in cancer cells","Piao S, Ojha R, Rebecca VW, Samanta A, Ma XH, Mcafee Q, Nicastri MC, Buckley M, Brown E, Winkler JD, Gimotty PA, Amaravadi RK.","Autophagy. 2017;"13(12):2056-2071. doi: 10.1080/15548627.2017.1377377. Epub 2017 Oct 5."",""Piao S"",""Autophagy"",""2017"",""2017/10/06"",""PMC5788553"","""",""10.1080/…
39002511,"Design and evaluation of novel inhibitors for the treatment of clear cell renal cell carcinoma","Bouzian Y, El Hafi M, Parvizi N, Kim W, Suba?io?lu M, Ozcan M, Turkez H, Mardinoglu A.","Bioorg Chem. 2024 Oct;"151:107597. doi: 10.1016/j.bioorg.2024.107597. Epub 2024 Jul 6."",""Bouzian Y"",""Bioorg Chem"",""2024"",""2024/07/13"","""","""",""10.1016/j.bioorg.2024.107597""";;;
30742940,"Oncogenic PITX2 facilitates tumor cell drug resistance by inverse regulation of hOCT3/SLC22A3 and ABC drug transporters in colon and kidney cancers","Lee WK, Thévenod F.","Cancer Lett. 2019 May 1;"449:237-251. doi: 10.1016/j.canlet.2019.01.044. Epub 2019 Feb 10."",""Lee WK"",""Cancer Lett"",""2019"",""2019/02/12"","""","""",""10.1016/j.canlet.2019.01.044""";;;
39281922,"Molecular Dynamics Reveals Altered Interactions between Belzutifan and HIF-2 with Natural Variant G323E or Proximal Phosphorylation at T324","Natarajan V, Satalkar V, Gumbart JC, Torres M.","ACS Omega. 2024 Aug 26;"9(36):37843-37855. doi: 10.1021/acsomega.4c03777. eCollection 2024 Sep 10."",""Natarajan V"",""ACS Omega"",""2024"",""2024/09/16"",""PMC11391435"","""",""10.1021/acsomega.4c0…
27812180,"Comparative Gene Expression Profiling of Primary and Metastatic Renal Cell Carcinoma Stem Cell-Like Cancer Cells","Khan MI, Czarnecka AM, Lewicki S, Helbrecht I, Brodaczewska K, Koch I, Zdanowski R, Król M, Szczylik C.","PLoS One. 2016 Nov 3;"11(11):e0165718. doi: 10.1371/journal.pone.0165718. eCollection 2016."",""Khan MI"",""PLoS One"",""2016"",""2016/11/05"",""PMC5094751"","""",""10.…
23349989,"A comparison of Ku0063794, a dual mTORC1 and mTORC2 inhibitor, and temsirolimus in preclinical renal cell carcinoma models","Zhang H, Berel D, Wang Y, Li P, Bhowmick NA, Figlin RA, Kim HL.","PLoS One. 2013;"8(1):e54918. doi: 10.1371/journal.pone.0054918. Epub 2013 Jan 22."",""Zhang H"",""PLoS One"",""2013"",""2013/01/26"",""PMC3551765"","""",""10.1371/journal.pone.0054918""";;;
37720351,"Retrospective immunophenotypical evaluation of MET, PD-1/PD-L1, and mTOR pathways in primary tumors and pulmonary metastases of renal cell carcinoma: the RIVELATOR study addresses the issue of biomarkers heterogeneity","Bersanelli M, Gnetti L, Pilato FP, Varotti E, Quaini F, Campanini N, Rapacchi E, Camisa R, Carbognani P, Silini EM, Rusca M, Leonardi F, Maestroni U, Rizzo M, Brunelli M…
27231905,"Role of Mitochondrial DNA Copy Number Alteration in Human Renal Cell Carcinoma","Lin CS, Lee HT, Lee MH, Pan SC, Ke CY, Chiu AW, Wei YH.","Int J Mol Sci. 2016 May 25;"17(6):814. doi: 10.3390/ijms17060814."",""Lin CS"",""Int J Mol Sci"",""2016"",""2016/05/28"",""PMC4926348"","""",""10.3390/ijms17060814""";;;
21632985,"A HIF-regulated VHL-PTP1B-Src signaling axis identifies a therapeutic target in renal cell carcinoma","Suwaki N, Vanhecke E, Atkins KM, Graf M, Swabey K, Huang P, Schraml P, Moch H, Cassidy AM, Brewer D, Al-Lazikani B, Workman P, De-Bono J, Kaye SB, Larkin J, Gore ME, Sawyers CL, Nelson P, Beer TM, Geng H, Gao L, Qian DZ, Alumkal JJ, Thomas G, Thomas GV.","Sci Transl Med. 2011 Jun 1;"3(…
32508321,"LncRNA-SARCC sensitizes osteosarcoma to cisplatin through the miR-143-mediated glycolysis inhibition by targeting Hexokinase 2","Wen JF, Jiang YQ, Li C, Dai XK, Wu T, Yin WZ.","Cancer Biomark. 2020;"28(2):231-246. doi: 10.3233/CBM-191181."",""Wen JF"",""Cancer Biomark"",""2020"",""2020/06/09"","""","""",""10.3233/CBM-191181""";;;
30787448,"Expression profile and bioinformatics analysis of COMMD10 in BALB/C mice and human","Fan Y, Zhang L, Sun Y, Yang M, Wang X, Wu X, Huang W, Chen L, Pan S, Guan J.","Cancer Gene Ther. 2020 Apr;"27(3-4):216-225. doi: 10.1038/s41417-019-0087-9. Epub 2019 Feb 21."",""Fan Y"",""Cancer Gene Ther"",""2020"",""2019/02/22"","""","""",""10.1038/s41417-019-0087-9""";;;
32376136,"Gut Bacteria Composition Drives Primary Resistance to Cancer Immunotherapy in Renal Cell Carcinoma Patients","Derosa L, Routy B, Fidelle M, Iebba V, Alla L, Pasolli E, Segata N, Desnoyer A, Pietrantonio F, Ferrere G, Fahrner JE, Le Chatellier E, Pons N, Galleron N, Roume H, Duong CPM, Mondragón L, Iribarren K, Bonvalet M, Terrisse S, Rauber C, Goubet AG, Daillère R, Lemaitre F, Reni A, …
22728515,"Size-controlled, dual-ligand modified liposomes that target the tumor vasculature show promise for use in drug-resistant cancer therapy","Takara K, Hatakeyama H, Kibria G, Ohga N, Hida K, Harashima H.","J Control Release. 2012 Aug 20;"162(1):225-32. doi: 10.1016/j.jconrel.2012.06.019. Epub 2012 Jun 20."",""Takara K"",""J Control Release"",""2012"",""2012/06/26"","""","""",""10.1016/j.jc…
24991762,"CXCR4 and CXCR7 transduce through mTOR in human renal cancer cells","Ieranò C, Santagata S, Napolitano M, Guardia F, Grimaldi A, Antignani E, Botti G, Consales C, Riccio A, Nanayakkara M, Barone MV, Caraglia M, Scala S.","Cell Death Dis. 2014 Jul 3;"5(7):e1310. doi: 10.1038/cddis.2014.269."",""Ieranò C"",""Cell Death Dis"",""2014"",""2014/07/04"",""PMC4123065"","""",""10.1038/cddis.2014…
29958141,"Oridonin enhances the cytotoxicity of 5-FU in renal carcinoma cells by inducting necroptotic death","Zheng W, Zhou CY, Zhu XQ, Wang XJ, Li ZY, Chen XC, Chen F, Che XY, Xie X.","Biomed Pharmacother. 2018 Oct;"106:175-182. doi: 10.1016/j.biopha.2018.06.111. Epub 2018 Jun 27."",""Zheng W"",""Biomed Pharmacother"",""2018"",""2018/06/30"","""","""",""10.1016/j.biopha.2018.06.111""";;;
34407968,"Association of AXL and PD-L1 Expression with Clinical Outcomes in Patients with Advanced Renal Cell Carcinoma Treated with PD-1 Blockade","Terry S, Dalban C, Rioux-Leclercq N, Adam J, Meylan M, Buart S, Bougoüin A, Lespagnol A, Dugay F, Moreno IC, Lacroix G, Lorens JB, Gausdal G, Fridman WH, Mami-Chouaib F, Chaput N, Beuselinck B, Chabaud S, Barros-Monteiro J, Vano Y, Escudier B, Sautès…
26956051,"Biomarkers of evasive resistance predict disease progression in cancer patients treated with antiangiogenic therapies","Pircher A, Jöhrer K, Kocher F, Steiner N, Graziadei I, Heidegger I, Pichler R, Leonhartsberger N, Kremser C, Kern J, Untergasser G, Gunsilius E, Hilbe W.","Oncotarget. 2016 Apr 12;"7(15):20109-23. doi: 10.18632/oncotarget.7915."",""Pircher A"",""Oncotarget"",""2016"","…
21980135,"Lysosomal sequestration of sunitinib: a novel mechanism of drug resistance","Gotink KJ, Broxterman HJ, Labots M, de Haas RR, Dekker H, Honeywell RJ, Rudek MA, Beerepoot LV, Musters RJ, Jansen G, Griffioen AW, Assaraf YG, Pili R, Peters GJ, Verheul HM.","Clin Cancer Res. 2011 Dec 1;"17(23):7337-46. doi: 10.1158/1078-0432.CCR-11-1667. Epub 2011 Oct 6."",""Gotink KJ"",""Clin Cancer Res"","…
22804960,"Prolyl hydroxylase 2 dependent and Von-Hippel-Lindau independent degradation of Hypoxia-inducible factor 1 and 2 alpha by selenium in clear cell renal cell carcinoma leads to tumor growth inhibition","Chintala S, Najrana T, Toth K, Cao S, Durrani FA, Pili R, Rustum YM.","BMC Cancer. 2012 Jul 17;"12:293. doi: 10.1186/1471-2407-12-293."",""Chintala S"",""BMC Cancer"",""2012"",""2012/07/19…
23040687,"Extreme hypothyroidism associated with sunitinib treatment for metastatic renal cancer","Del Fabbro E, Dev R, Cabanillas ME, Busaidy NL, Rodriguez EC, Bruera E.","J Chemother. 2012 Aug;"24(4):221-5. doi: 10.1179/1973947812Y.0000000022."",""Del Fabbro E"",""J Chemother"",""2012"",""2012/10/09"",""PMC4058856"",""NIHMS565142"",""10.1179/1973947812Y.0000000022""";;;
37216166,"Stress granules affect the sensitivity of renal cancer cells to sorafenib by sequestering and stabilizing COX?2 mRNA","Dai H, Wang G, Cao W, Qi W, Chen W, Guo H.","Oncol Lett. 2023 May 10;"25(6):274. doi: 10.3892/ol.2023.13860. eCollection 2023 Jun."",""Dai H"",""Oncol Lett"",""2023"",""2023/05/22"",""PMC10193378"","""",""10.3892/ol.2023.13860""";;;
30194933,"The potential of exosomes derived from colorectal cancer as a biomarker","Xiao Y, Li Y, Yuan Y, Liu B, Pan S, Liu Q, Qi X, Zhou H, Dong W, Jia L.","Clin Chim Acta. 2019 Mar;"490:186-193. doi: 10.1016/j.cca.2018.09.007. Epub 2018 Sep 6."",""Xiao Y"",""Clin Chim Acta"",""2019"",""2018/09/09"","""","""",""10.1016/j.cca.2018.09.007""";;;
24515318,"Single-side renal sympathetic denervation to treat malignant refractory hypertension in a solitary kidney patient","Ribichini F, Ferrara A, Pighi M, Pesarini G, Gambaro A, Valvo E, Lupo A, Vassanelli C.","J Nephrol. 2014 Dec;"27(6):713-6. doi: 10.1007/s40620-014-0059-y. Epub 2014 Feb 11."",""Ribichini F"",""J Nephrol"",""2014"",""2014/02/12"","""","""",""10.1007/s40620-014-0059-y""";;;
32535637,"Phase I trial evaluating safety and efficacy of intratumorally administered inflammatory allogeneic dendritic cells (ilixadencel) in advanced gastrointestinal stromal tumors","Fröbom R, Berglund E, Berglund D, Nilsson IL, Åhlén J, von Sivers K, Linder-Stragliotto C, Suenaert P, Karlsson-Parra A, Bränström R.","Cancer Immunol Immunother. 2020 Nov;"69(11):2393-2401. doi: 10.1007/s00262-02…
25528216,"Loss of MLH1 confers resistance to PI3K? inhibitors in renal clear cell carcinoma with SETD2 mutation","Feng C, Ding G, Jiang H, Ding Q, Wen H.","Tumour Biol. 2015 May;"36(5):3457-64. doi: 10.1007/s13277-014-2981-y. Epub 2014 Dec 21."",""Feng C"",""Tumour Biol"",""2015"",""2014/12/22"","""","""",""10.1007/s13277-014-2981-y""";;;
21514940,"[Molecular characterization of carbapenemases in Pseudomonas aeruginosa infection. Clinical study in three oncological patients]","García-Lozano T, Aznar E, Lorente P, Gimeno C.","Med Clin (Barc). 2011 Dec 10;"137(15):709-10. doi: 10.1016/j.medcli.2011.02.013. Epub 2011 Apr 22."",""García-Lozano T"",""Med Clin (Barc)"",""2011"",""2011/04/26"","""","""",""10.1016/j.medcli.2011.02.013""";…
32214151,"Renal carcinoma CD105-/CD44- cells display stem-like properties in vitro and form aggressive tumors in vivo","Fiedorowicz M, Khan MI, Strzemecki D, Orze? J, We?niak-Kami?ska M, Sobiborowicz A, Wieteska M, Rogulski Z, Cheda L, Wargocka-Matuszewska W, Kilian K, Szczylik C, Czarnecka AM.","Sci Rep. 2020 Mar 25;"10(1):5379. doi: 10.1038/s41598-020-62205-6."",""Fiedorowicz M"",""Sci Rep"",""…
30902740,"Patient-specific organotypic blood vessels as an in vitro model for anti-angiogenic drug response testing in renal cell carcinoma","Jiménez-Torres JA, Virumbrales-Muñoz M, Sung KE, Lee MH, Abel EJ, Beebe DJ.","EBioMedicine. 2019 Apr;"42:408-419. doi: 10.1016/j.ebiom.2019.03.026. Epub 2019 Mar 20."",""Jiménez-Torres JA"",""EBioMedicine"",""2019"",""2019/03/24"",""PMC6491391"","""",""10.1…
36555598,"A Pan-Cancer Landscape of ABCG2 across Human Cancers: Friend or Foe?","Lyu C, Wang L, Stadlbauer B, Buchner A, Pohla H.","Int J Mol Sci. 2022 Dec 15;"23(24):15955. doi: 10.3390/ijms232415955."",""Lyu C"",""Int J Mol Sci"",""2022"",""2022/12/23"",""PMC9784838"","""",""10.3390/ijms232415955""";;;
31938994,"iASPP-Mediated ROS Inhibition Drives 5-Fu Resistance Dependent on Nrf2 Antioxidative Signaling Pathway in Gastric Adenocarcinoma","Wen L, Yang S, Li P, Chen R, Wang Q, Kaspo B, Fan H, Hu J.","Dig Dis Sci. 2020 Oct;"65(10):2873-2883. doi: 10.1007/s10620-019-06022-6. Epub 2020 Jan 14."",""Wen L"",""Dig Dis Sci"",""2020"",""2020/01/16"","""","""",""10.1007/s10620-019-06022-6""";;;
20197459,"Antibody-maytansinoid conjugates designed to bypass multidrug resistance","Kovtun YV, Audette CA, Mayo MF, Jones GE, Doherty H, Maloney EK, Erickson HK, Sun X, Wilhelm S, Ab O, Lai KC, Widdison WC, Kellogg B, Johnson H, Pinkas J, Lutz RJ, Singh R, Goldmacher VS, Chari RV.","Cancer Res. 2010 Mar 15;"70(6):2528-37. doi: 10.1158/0008-5472.CAN-09-3546. Epub 2010 Mar 2."",""Kovtun YV"",""Can…
28131876,"Modulating the function of ATP-binding cassette subfamily G member 2 (ABCG2) with inhibitor cabozantinib","Zhang GN, Zhang YK, Wang YJ, Barbuti AM, Zhu XJ, Yu XY, Wen AW, Wurpel JND, Chen ZS.","Pharmacol Res. 2017 May;"119:89-98. doi: 10.1016/j.phrs.2017.01.024. Epub 2017 Jan 25."",""Zhang GN"",""Pharmacol Res"",""2017"",""2017/01/30"",""PMC5392419"",""NIHMS849847"",""10.1016/j.phrs.201…
20345483,"Pharmacological interaction with sunitinib is abolished by a germ-line mutation (1291T>C) of BCRP/ABCG2 gene","Kawahara H, Noguchi K, Katayama K, Mitsuhashi J, Sugimoto Y.","Cancer Sci. 2010 Jun;"101(6):1493-500. doi: 10.1111/j.1349-7006.2010.01539.x. Epub 2010 Feb 22."",""Kawahara H"",""Cancer Sci"",""2010"",""2010/03/30"",""PMC11158450"","""",""10.1111/j.1349-7006.2010.01539.x""";;;
38708182,"Acidic Environment-Responsive Metal Organic Framework-Mediated Dihydroartemisinin Delivery for Triggering Production of Reactive Oxygen Species in Drug-Resistant Lung Cancer","Yan X, Zhao X, Fan M, Zheng W, Zhu G, Li B, Wang L.","Int J Nanomedicine. 2024 Apr 29;"19:3847-3859. doi: 10.2147/IJN.S451042. eCollection 2024."",""Yan X"",""Int J Nanomedicine"",""2024"",""2024/05/06"",""PMC1106…
29079636,"ALK Fusions in a Wide Variety of Tumor Types Respond to Anti-ALK Targeted Therapy","Ross JS, Ali SM, Fasan O, Block J, Pal S, Elvin JA, Schrock AB, Suh J, Nozad S, Kim S, Jeong Lee H, Sheehan CE, Jones DM, Vergilio JA, Ramkissoon S, Severson E, Daniel S, Fabrizio D, Frampton G, Miller VA, Stephens PJ, Gay LM.","Oncologist. 2017 Dec;"22(12):1444-1450. doi: 10.1634/theoncologist.2016-0488…
26854204,"Lysophosphatidic acid activates Arf6 to promote the mesenchymal malignancy of renal cancer","Hashimoto S, Mikami S, Sugino H, Yoshikawa A, Hashimoto A, Onodera Y, Furukawa S, Handa H, Oikawa T, Okada Y, Oya M, Sabe H.","Nat Commun. 2016 Feb 8;"7:10656. doi: 10.1038/ncomms10656."",""Hashimoto S"",""Nat Commun"",""2016"",""2016/02/09"",""PMC4748122"","""",""10.1038/ncomms10656""";;;
23479136,"Benchmarking effects of mTOR, PI3K, and dual PI3K/mTOR inhibitors in hepatocellular and renal cell carcinoma models developing resistance to sunitinib and sorafenib","Serova M, de Gramont A, Tijeras-Raballand A, Dos Santos C, Riveiro ME, Slimane K, Faivre S, Raymond E.","Cancer Chemother Pharmacol. 2013 May;"71(5):1297-307. doi: 10.1007/s00280-013-2129-6. Epub 2013 Mar 12."",""Serova M"…
22295124,"ELR510444 inhibits tumor growth and angiogenesis by abrogating HIF activity and disrupting microtubules in renal cell carcinoma","Carew JS, Esquivel JA 2nd, Espitia CM, Schultes CM, Mülbaier M, Lewis JD, Janssen B, Giles FJ, Nawrocki ST.","PLoS One. 2012;"7(1):e31120. doi: 10.1371/journal.pone.0031120. Epub 2012 Jan 25."",""Carew JS"",""PLoS One"",""2012"",""2012/02/02"",""PMC3266297"",…
37713596,"DPP9 Stabilizes NRF2 to Suppress Ferroptosis and Induce Sorafenib Resistance in Clear Cell Renal Cell Carcinoma","Chang K, Chen Y, Zhang X, Zhang W, Xu N, Zeng B, Wang Y, Feng T, Dai B, Xu F, Ye D, Wang C.","Cancer Res. 2023 Dec 1;"83(23):3940-3955. doi: 10.1158/0008-5472.CAN-22-4001."",""Chang K"",""Cancer Res"",""2023"",""2023/09/15"","""","""",""10.1158/0008-5472.CAN-22-4001""";;;
39468223,"Hypoxia-dependent recruitment of error-prone DNA polymerases to genome replication","Yehuda R, Dromi I, Levin Y, Carell T, Geacintov N, Livneh Z.","Oncogene. 2025 Jan;"44(1):42-49. doi: 10.1038/s41388-024-03192-0. Epub 2024 Oct 28."",""Yehuda R"",""Oncogene"",""2025"",""2024/10/29"",""PMC11700837"","""",""10.1038/s41388-024-03192-0""";;;
37531433,"PHF8-GLUL axis in lipid deposition and tumor growth of clear cell renal cell carcinoma","Peng S, Wang Z, Tang P, Wang S, Huang Y, Xie Q, Wang Y, Tan X, Tang T, Yan X, Xu J, Lan W, Wang L, Zhang D, Wang B, Pan T, Qin J, Jiang J, Liu Q.","Sci Adv. 2023 Aug 2;"9(31):eadf3566. doi: 10.1126/sciadv.adf3566. Epub 2023 Aug 2."",""Peng S"",""Sci Adv"",""2023"",""2023/08/02"",""PMC10396305"",""""…
28166200,"Upregulation of MARCKS in kidney cancer and its potential as a therapeutic target","Chen CH, Fong LWR, Yu E, Wu R, Trott JF, Weiss RH.","Oncogene. 2017 Jun 22;"36(25):3588-3598. doi: 10.1038/onc.2016.510. Epub 2017 Feb 6."",""Chen CH"",""Oncogene"",""2017"",""2017/02/07"",""PMC5926797"",""NIHMS961106"",""10.1038/onc.2016.510""";;;
37600786,"Machine learning-based on cytotoxic T lymphocyte evasion gene develops a novel signature to predict prognosis and immunotherapy responses for kidney renal clear cell carcinoma patients","Chen M, Nie Z, Huang D, Gao Y, Cao H, Zheng L, Zhang S.","Front Immunol. 2023 Jul 31;"14:1192428. doi: 10.3389/fimmu.2023.1192428. eCollection 2023."",""Chen M"",""Front Immunol"",""2023"",""2023/08/21"…
34257282,"Sorafenib fails to trigger ferroptosis across a wide range of cancer cell lines","Zheng J, Sato M, Mishima E, Sato H, Proneth B, Conrad M.","Cell Death Dis. 2021 Jul 13;"12(7):698. doi: 10.1038/s41419-021-03998-w."",""Zheng J"",""Cell Death Dis"",""2021"",""2021/07/14"",""PMC8277867"","""",""10.1038/s41419-021-03998-w""";;;
23494836,"Sorafenib in patients with refractory or recurrent multiple myeloma","Yordanova A, Hose D, Neben K, Witzens-Harig M, Gütgemann I, Raab MS, Moehler T, Goldschmidt H, Schmidt-Wolf IG.","Hematol Oncol. 2013 Dec;"31(4):197-200. doi: 10.1002/hon.2043. Epub 2013 Mar 15."",""Yordanova A"",""Hematol Oncol"",""2013"",""2013/03/16"","""","""",""10.1002/hon.2043""";;;
37744271,"Deciphering key genes involved in cisplatin resistance in kidney renal clear cell carcinoma through a combined in silico and in vitro approach","Malik M, Maqbool M, Nisar T, Akhter T, Ujan JA, Algarni AS, Joufi FAA, Alanazi SSK, Almotared MH, Bekhit MMS, Jamil M.","Oncol Res. 2023 Sep 15;"31(6):899-916. doi: 10.32604/or.2023.030760. eCollection 2023."",""Malik M"",""Oncol Res"",""2023""…
38481861,"Long noncoding RNA GPRC5D-AS1 in renal cell carcinoma: a molecular mechanism study","Jia M, Chen X, Kang S, Cao F, Zhao Y, Zhang L, Bao X, Wang L, Li H, Li C.","Transl Androl Urol. 2024 Feb 29;"13(2):230-244. doi: 10.21037/tau-23-624. Epub 2024 Feb 26."",""Jia M"",""Transl Androl Urol"",""2024"",""2024/03/14"",""PMC10932641"","""",""10.21037/tau-23-624""";;;
36119513,"Survival and clinicopathological significance of PYCR1 expression in cancer: A meta-analysis","Li Y, Xu J, Bao P, Wei Z, Pan L, Zhou J, Wang W.","Front Oncol. 2022 Sep 2;"12:985613. doi: 10.3389/fonc.2022.985613. eCollection 2022."",""Li Y"",""Front Oncol"",""2022"",""2022/09/19"",""PMC9480090"","""",""10.3389/fonc.2022.985613""";;;
36210836,"Ferredoxin 1 is a cuproptosis-key gene responsible for tumor immunity and drug sensitivity: A pan-cancer analysis","Yang L, Zhang Y, Wang Y, Jiang P, Liu F, Feng N.","Front Pharmacol. 2022 Sep 21;"13:938134. doi: 10.3389/fphar.2022.938134. eCollection 2022."",""Yang L"",""Front Pharmacol"",""2022"",""2022/10/10"",""PMC9532935"","""",""10.3389/fphar.2022.938134""";;;
32733441,"Tryptophan Catabolism as Immune Mechanism of Primary Resistance to Anti-PD-1","Botticelli A, Mezi S, Pomati G, Cerbelli B, Cerbelli E, Roberto M, Giusti R, Cortellini A, Lionetto L, Scagnoli S, Zizzari IG, Nuti M, Simmaco M, Marchetti P.","Front Immunol. 2020 Jul 7;"11:1243. doi: 10.3389/fimmu.2020.01243. eCollection 2020."",""Botticelli A"",""Front Immunol"",""2020"",""2020/08/01"",""P…
25884680,"Control of the MYC-eIF4E axis plus mTOR inhibitor treatment in small cell lung cancer","Matsumoto M, Seike M, Noro R, Soeno C, Sugano T, Takeuchi S, Miyanaga A, Kitamura K, Kubota K, Gemma A.","BMC Cancer. 2015 Apr 9;"15:241. doi: 10.1186/s12885-015-1202-4."",""Matsumoto M"",""BMC Cancer"",""2015"",""2015/04/18"",""PMC4414307"","""",""10.1186/s12885-015-1202-4""";;;
31268155,"Prognostic significance of VHL, HIF1A, HIF2A, VEGFA and p53 expression in patients with clear?cell renal cell carcinoma treated with sunitinib as first?line treatment","Wierzbicki PM, Klacz J, Kotulak-Chrzaszcz A, Wronska A, Stanislawowski M, Rybarczyk A, Ludziejewska A, Kmiec Z, Matuszewski M.","Int J Oncol. 2019 Aug;"55(2):371-390. doi: 10.3892/ijo.2019.4830. Epub 2019 Jun 25."",""Wie…
37898101,"A novel combination therapy with Cabozantinib and Honokiol effectively inhibits c-Met-Nrf2-induced renal tumor growth through increased oxidative stress","Rawat L, Balan M, Sasamoto Y, Sabarwal A, Pal S.","Redox Biol. 2023 Dec;"68:102945. doi: 10.1016/j.redox.2023.102945. Epub 2023 Oct 21."",""Rawat L"",""Redox Biol"",""2023"",""2023/10/28"",""PMC10628632"","""",""10.1016/j.redox.2023.1…
20028765,"Vorinostat enhances the activity of temsirolimus in renal cell carcinoma through suppression of survivin levels","Mahalingam D, Medina EC, Esquivel JA 2nd, Espitia CM, Smith S, Oberheu K, Swords R, Kelly KR, Mita MM, Mita AC, Carew JS, Giles FJ, Nawrocki ST.","Clin Cancer Res. 2010 Jan 1;"16(1):141-53. doi: 10.1158/1078-0432.CCR-09-1385. Epub 2009 Dec 22."",""Mahalingam D"",""Clin Cance…
22014006,"The PACOVAR-trial: a phase I/II study of pazopanib (GW786034) and cyclophosphamide in patients with platinum-resistant recurrent, pre-treated ovarian cancer","Eichbaum M, Mayer C, Eickhoff R, Bischofs E, Gebauer G, Fehm T, Lenz F, Fricke HC, Solomayer E, Fersis N, Schmidt M, Wallwiener M, Schneeweiss A, Sohn C.","BMC Cancer. 2011 Oct 20;"11:453. doi: 10.1186/1471-2407-11-453."",""Eichba…
32757807,"PESM: A novel approach of tumor purity estimation based on sample specific methylation sites","Pang S, Wang L, Wang S, Zhang Y, Wang X.","J Bioinform Comput Biol. 2020 Oct;"18(5):2050027. doi: 10.1142/S0219720020500274. Epub 2020 Aug 6."",""Pang S"",""J Bioinform Comput Biol"",""2020"",""2020/08/08"","""","""",""10.1142/S0219720020500274""";;;
31331056,"MiR-1208 Increases the Sensitivity to Cisplatin by Targeting TBCK in Renal Cancer Cells","Kim EA, Jang JH, Sung EG, Song IH, Kim JY, Lee TJ.","Int J Mol Sci. 2019 Jul 19;"20(14):3540. doi: 10.3390/ijms20143540."",""Kim EA"",""Int J Mol Sci"",""2019"",""2019/07/24"",""PMC6679220"","""",""10.3390/ijms20143540""";;;
25189575,"miRNA and cancer;" computational and experimental approaches"",""Tutar Y."",""Curr Pharm Biotechnol. 2014";"15(5):429. doi: 10.2174/138920101505140828161335."",""Tutar Y"",""Curr Pharm Biotechnol"",""2014"",""2014/09/06"","""","""",""10.2174/138920101505140828161335""";;
36659929,"Single-cell analysis of multiple cancer types reveals differences in endothelial cells between tumors and normal tissues","Zhang J, Lu T, Lu S, Ma S, Han D, Zhang K, Xu C, Liu S, Gan L, Wu X, Yang F, Wen W, Qin W.","Comput Struct Biotechnol J. 2022 Dec 30;"21:665-676. doi: 10.1016/j.csbj.2022.12.049. eCollection 2023."",""Zhang J"",""Comput Struct Biotechnol J"",""2022"",""2023/01/20"",…
32252682,"Overexpression of SLC6A1 associates with drug resistance and poor prognosis in prostate cancer","Chen C, Cai Z, Zhuo Y, Xi M, Lin Z, Jiang F, Liu Z, Wan Y, Zheng Y, Li J, Zhou X, Zhu J, Zhong W.","BMC Cancer. 2020 Apr 6;"20(1):289. doi: 10.1186/s12885-020-06776-7."",""Chen C"",""BMC Cancer"",""2020"",""2020/04/08"",""PMC7137497"","""",""10.1186/s12885-020-06776-7""";;;
31732494,"Adenosine 2A Receptor Blockade as an Immunotherapy for Treatment-Refractory Renal Cell Cancer","Fong L, Hotson A, Powderly JD, Sznol M, Heist RS, Choueiri TK, George S, Hughes BGM, Hellmann MD, Shepard DR, Rini BI, Kummar S, Weise AM, Riese MJ, Markman B, Emens LA, Mahadevan D, Luke JJ, Laport G, Brody JD, Hernandez-Aya L, Bonomi P, Goldman JW, Berim L, Renouf DJ, Goodwin RA, Munneke B,…
34715028,"Determinants of anti-PD-1 response and resistance in clear cell renal cell carcinoma","Au L, Hatipoglu E, Robert de Massy M, Litchfield K, Beattie G, Rowan A, Schnidrig D, Thompson R, Byrne F, Horswell S, Fotiadis N, Hazell S, Nicol D, Shepherd STC, Fendler A, Mason R, Del Rosario L, Edmonds K, Lingard K, Sarker S, Mangwende M, Carlyle E, Attig J, Joshi K, Uddin I, Becker PD, Sunderland…
31373852,"The Association Between hMLH1 and hMSH2 Polymorphisms and Renal Tumors in Northeastern China","Xing Z, Guo G, Pan X, Xu L, Guo C, An R.","Genet Test Mol Biomarkers. 2019 Aug;"23(8):573-579. doi: 10.1089/gtmb.2019.0011."",""Xing Z"",""Genet Test Mol Biomarkers"",""2019"",""2019/08/03"","""","""",""10.1089/gtmb.2019.0011""";;;
25115181,"Down-regulation of BTG1 by miR-454-3p enhances cellular radiosensitivity in renal carcinoma cells","Wu X, Ding N, Hu W, He J, Xu S, Pei H, Hua J, Zhou G, Wang J.","Radiat Oncol. 2014 Aug 12;"9:179. doi: 10.1186/1748-717X-9-179."",""Wu X"",""Radiat Oncol"",""2014"",""2014/08/14"",""PMC4252025"","""",""10.1186/1748-717X-9-179""";;;
37414595,"Circulating antigen-primed cytotoxic T-cells in patients with renal tumors treated with surgery","Rodrigues Pessoa R, Zhang H, Zganjar A, Nabavizadeh R, Packiam VT, Lohse CM, Cheville JC, Pagliaro LC, Costello BA, Boorjian SA, Thompson RH, Lucien F, Dong H, Leibovich BC.","Urol Oncol. 2023 Sep;"41(9):393.e1-393.e7. doi: 10.1016/j.urolonc.2023.05.009. Epub 2023 Jul 4."",""Rodrigues Pesso…
28643803,"VHL deficiency augments anthracycline sensitivity of clear cell renal cell carcinomas by down-regulating ALDH2","Gao YH, Wu ZX, Xie LQ, Li CX, Mao YQ, Duan YT, Han B, Han SF, Yu Y, Lu HJ, Yang PY, Xu TR, Xia JL, Chen GQ, Wang LS.","Nat Commun. 2017 Jun 15;"8:15337. doi: 10.1038/ncomms15337."",""Gao YH"",""Nat Commun"",""2017"",""2017/06/24"",""PMC5481740"","""",""10.1038/ncomms15337""";…
25605241,"DCLK1 is a broadly dysregulated target against epithelial-mesenchymal transition, focal adhesion, and stemness in clear cell renal carcinoma","Weygant N, Qu D, May R, Tierney RM, Berry WL, Zhao L, Agarwal S, Chandrakesan P, Chinthalapally HR, Murphy NT, Li JD, Sureban SM, Schlosser MJ, Tomasek JJ, Houchen CW.","Oncotarget. 2015 Feb 10;"6(4):2193-205. doi: 10.18632/oncotarget.3059."",""W…
38671021,"Comprehensiveness cuproptosis related genes study for prognosis and medication sensitiveness across cancers, and validation in prostate cancer","Yang L, Tang Y, Zhang Y, Wang Y, Jiang P, Liu F, Feng N.","Sci Rep. 2024 Apr 26;"14(1):9570. doi: 10.1038/s41598-024-57303-8."",""Yang L"",""Sci Rep"",""2024"",""2024/04/26"",""PMC11053037"","""",""10.1038/s41598-024-57303-8""";;;
26295809,"Endothelial Cell mTOR Complex-2 Regulates Sprouting Angiogenesis","Farhan MA, Carmine-Simmen K, Lewis JD, Moore RB, Murray AG.","PLoS One. 2015 Aug 21;"10(8):e0135245. doi: 10.1371/journal.pone.0135245. eCollection 2015."",""Farhan MA"",""PLoS One"",""2015"",""2015/08/22"",""PMC4546419"","""",""10.1371/journal.pone.0135245""";;;
26951228,"Development of a Novel c-MET-Based CTC Detection Platform","Zhang T, Boominathan R, Foulk B, Rao C, Kemeny G, Strickler JH, Abbruzzese JL, Harrison MR, Hsu DS, Healy P, Li J, Pi C, Prendergast KM, Hobbs C, Gemberling S, George DJ, Hurwitz HI, Connelly M, Garcia-Blanco MA, Armstrong AJ.","Mol Cancer Res. 2016 Jun;"14(6):539-47. doi: 10.1158/1541-7786.MCR-16-0011. Epub 2016 Mar 7."",""Zha…
31931771,"Knockdown of circ-ABCB10 promotes sensitivity of lung cancer cells to cisplatin via miR-556-3p/AK4 axis","Wu Z, Gong Q, Yu Y, Zhu J, Li W.","BMC Pulm Med. 2020 Jan 13;"20(1):10. doi: 10.1186/s12890-019-1035-z."",""Wu Z"",""BMC Pulm Med"",""2020"",""2020/01/15"",""PMC6958770"","""",""10.1186/s12890-019-1035-z""";;;
34140403,"A Phase I Study of APX005M and Cabiralizumab with or without Nivolumab in Patients with Melanoma, Kidney Cancer, or Non-Small Cell Lung Cancer Resistant to Anti-PD-1/PD-L1","Weiss SA, Djureinovic D, Jessel S, Krykbaeva I, Zhang L, Jilaveanu L, Ralabate A, Johnson B, Levit NS, Anderson G, Zelterman D, Wei W, Mahajan A, Trifan O, Bosenberg M, Kaech SM, Perry CJ, Damsky W, Gettinger S, Szn…
31269715,"Axl Inhibitor R428 Enhances TRAIL-Mediated Apoptosis Through Downregulation of c-FLIP and Survivin Expression in Renal Carcinoma","Woo SM, Min KJ, Seo SU, Kim S, Kubatka P, Park JW, Kwon TK.","Int J Mol Sci. 2019 Jul 2;"20(13):3253. doi: 10.3390/ijms20133253."",""Woo SM"",""Int J Mol Sci"",""2019"",""2019/07/05"",""PMC6651098"","""",""10.3390/ijms20133253""";;;
36248798,"Downregulation of long noncoding RNA HCP5/miR-216a-5p/ZEB1 axis inhibits the malignant biological function of laryngeal squamous cell carcinoma cells","Zhang S, Huangfu H, Zhao Q, Li Y, Wu L.","Front Immunol. 2022 Sep 30;"13:1022677. doi: 10.3389/fimmu.2022.1022677. eCollection 2022."",""Zhang S"",""Front Immunol"",""2022"",""2022/10/17"",""PMC9561619"","""",""10.3389/fimmu.2022.1022677…
37932473,"Pancancer analysis of the correlations of HS6ST2 with prognosis, tumor immunity, and drug resistance","Chen W, Li X, Jiang Y, Ni D, Yang L, Wu J, Gao M, Wang J, Song J, Shi W.","Sci Rep. 2023 Nov 6;"13(1):19209. doi: 10.1038/s41598-023-46525-x."",""Chen W"",""Sci Rep"",""2023"",""2023/11/06"",""PMC10628205"","""",""10.1038/s41598-023-46525-x""";;;
25589614,"Anti-S1P Antibody as a Novel Therapeutic Strategy for VEGFR TKI-Resistant Renal Cancer","Zhang L, Wang X, Bullock AJ, Callea M, Shah H, Song J, Moreno K, Visentin B, Deutschman D, Alsop DC, Atkins MB, Mier JW, Signoretti S, Bhasin M, Sabbadini RA, Bhatt RS.","Clin Cancer Res. 2015 Apr 15;"21(8):1925-1934. doi: 10.1158/1078-0432.CCR-14-2031. Epub 2015 Jan 14."",""Zhang L"",""Clin Cancer …
38098449,"Combining the Tyrosine Kinase Inhibitor Cabozantinib and the mTORC1/2 Inhibitor Sapanisertib Blocks ERK Pathway Activity and Suppresses Tumor Growth in Renal Cell Carcinoma","Wu Y, Chen S, Yang X, Sato K, Lal P, Wang Y, Shinkle AT, Wendl MC, Primeau TM, Zhao Y, Gould A, Sun H, Mudd JL, Hoog J, Mashl RJ, Wyczalkowski MA, Mo CK, Liu R, Herndon JM, Davies SR, Liu D, Ding X, Evrard YA, Welm…
31167637,"BAMSE: Bayesian model selection for tumor phylogeny inference among multiple samples","Toosi H, Moeini A, Hajirasouliha I.","BMC Bioinformatics. 2019 Jun 6;"20(Suppl 11):282. doi: 10.1186/s12859-019-2824-3."",""Toosi H"",""BMC Bioinformatics"",""2019"",""2019/06/07"",""PMC6551234"","""",""10.1186/s12859-019-2824-3""";;;
37673853,"Pten knockout affects drug resistance differently in melanoma and kidney cancer","Brodaczewska K, Majewska A, Filipiak-Duliban A, Kieda C.","Pharmacol Rep. 2023 Oct;"75(5):1187-1199. doi: 10.1007/s43440-023-00523-y. Epub 2023 Sep 6."",""Brodaczewska K"",""Pharmacol Rep"",""2023"",""2023/09/06"",""PMC10539195"","""",""10.1007/s43440-023-00523-y""";;;
34606472,"Significance of CD8(+) T cell infiltration-related biomarkers and the corresponding prediction model for the prognosis of kidney renal clear cell carcinoma","Tian Y, Wei Y, Liu H, Shang H, Xu Y, Wu T, Liu W, Huang A, Dang Q, Sun Y.","Aging (Albany NY). 2021 Oct 4;"13(19):22912-22933. doi: 10.18632/aging.203584. Epub 2021 Oct 4."",""Tian Y"",""Aging (Albany NY)"",""2021"",""2021/10/04"",…
24025409,"Treatment of agarose-agarose RENCA macrobeads with docetaxel selects for OCT4(+) cells with tumor-initiating capability","Gazda LS, Martis PC, Laramore MA, Bautista MA, Dudley A, Vinerean HV, Smith BH.","Cancer Biol Ther. 2013 Dec;"14(12):1147-57. doi: 10.4161/cbt.26455. Epub 2013 Sep 12."",""Gazda LS"",""Cancer Biol Ther"",""2013"",""2013/09/13"",""PMC3912038"","""",""10.4161/cbt.26455…
21351087,"Brain accumulation of sunitinib is restricted by P-glycoprotein (ABCB1) and breast cancer resistance protein (ABCG2) and can be enhanced by oral elacridar and sunitinib coadministration","Tang SC, Lagas JS, Lankheet NA, Poller B, Hillebrand MJ, Rosing H, Beijnen JH, Schinkel AH.","Int J Cancer. 2012 Jan 1;"130(1):223-33. doi: 10.1002/ijc.26000. Epub 2011 Apr 7."",""Tang SC"",""Int J Can…
33408117,"T Cells Expanded from PD-1(+) Peripheral Blood Lymphocytes Share More Clones with Paired Tumor-Infiltrating Lymphocytes","Li T, Zhao L, Yang Y, Wang Y, Zhang Y, Guo J, Chen G, Qin P, Xu B, Ma B, Zhang F, Shang Y, Li Q, Zhang K, Yuan D, Feng C, Ma Y, Liu Z, Tian Z, Li H, Wang S, Gao Q.","Cancer Res. 2021 Apr 15;"81(8):2184-2194. doi: 10.1158/0008-5472.CAN-20-2300. Epub 2021 Jan 6."",""Li…
35121728,"PGK1 contributes to tumorigenesis and sorafenib resistance of renal clear cell carcinoma via activating CXCR4/ERK signaling pathway and accelerating glycolysis","He Y, Wang X, Lu W, Zhang D, Huang L, Luo Y, Xiong L, Li H, Zhang P, Li Q, Liang S.","Cell Death Dis. 2022 Feb 4;"13(2):118. doi: 10.1038/s41419-022-04576-4."",""He Y"",""Cell Death Dis"",""2022"",""2022/02/05"",""PMC8816910"",…
35371341,"Identification of a Twelve Epithelial-Mesenchymal Transition-Related lncRNA Prognostic Signature in Kidney Clear Cell Carcinoma","Xia QD, Zhang Y, Li LS, Lu JL, Xun Y, Sun JX, Xu JZ, Liu CQ, Lu YC, He D, Wang SG.","Dis Markers. 2022 Mar 23;"2022:8131007. doi: 10.1155/2022/8131007. eCollection 2022."",""Xia QD"",""Dis Markers"",""2022"",""2022/04/04"",""PMC8967576"","""",""10.1155/2022/8…
35341013,"EF-Hand Domain-Containing Protein D2 (EFHD2) Correlates with Immune Infiltration and Predicts the Prognosis of Patients: A Pan-Cancer Analysis","Wang Y, Song M, Gao B.","Comput Math Methods Med. 2022 Mar 15;"2022:4878378. doi: 10.1155/2022/4878378. eCollection 2022."",""Wang Y"",""Comput Math Methods Med"",""2022"",""2022/03/28"",""PMC8941500"","""",""10.1155/2022/4878378""";;;
34783163,"The Sigma-2 Receptor/TMEM97 Agonist PB28 Suppresses Cell Proliferation and Invasion by Regulating the PI3K-AKT-mTOR Signalling Pathway in Renal Cancer","Zhan B, Zhang Z, Piao C, Dong X, Du Y, Kong C, Jiang Y.","J Cell Mol Med. 2021 Dec;"25(24):11244-11256. doi: 10.1111/jcmm.17047. Epub 2021 Nov 16."",""Zhan B"",""J Cell Mol Med"",""2021"",""2021/11/16"",""PMC8650047"","""",""10.1111/jcm…
26859683,"Next-generation sequencing reveals somatic mutations that confer exceptional response to everolimus","Lim SM, Park HS, Kim S, Kim S, Ali SM, Greenbowe JR, Yang IS, Kwon NJ, Lee JL, Ryu MH, Ahn JH, Lee J, Lee MG, Kim HS, Kim H, Kim HR, Moon YW, Chung HC, Kim JH, Kang YK, Cho BC.","Oncotarget. 2016 Mar 1;"7(9):10547-56. doi: 10.18632/oncotarget.7234."",""Lim SM"",""Oncotarget"",""2016"","…
37004669,"SLC14A1 is a new biomarker in renal cancer","Wan Z, Wang Y, Li C, Zheng D.","Clin Transl Oncol. 2023 Aug;"25(8):2607-2623. doi: 10.1007/s12094-023-03140-6. Epub 2023 Apr 1."",""Wan Z"",""Clin Transl Oncol"",""2023"",""2023/04/02"","""","""",""10.1007/s12094-023-03140-6""";;;
30705246,"Hypoxia-Associated Factor (HAF) Mediates Neurofibromin Ubiquitination and Degradation Leading to Ras-ERK Pathway Activation in Hypoxia","Green YS, Sargis T, Reichert EC, Rudasi E, Fuja D, Jonasch E, Koh MY.","Mol Cancer Res. 2019 May;"17(5):1220-1232. doi: 10.1158/1541-7786.MCR-18-1080. Epub 2019 Jan 31."",""Green YS"",""Mol Cancer Res"",""2019"",""2019/02/02"",""PMC6497562"",""NIHMS152…
35342405,"Identifying the Potential Role and Prognostic Value of the Platelet-Derived Growth Factor Pathway in Kidney Renal Clear Cell Carcinoma","Xin S, Sun X, Jin L, Zhou Z, Liu X, Li W, Mei W, Zhang J, Zhang B, Yao X, Zhou L, Ye L.","J Oncol. 2022 Mar 17;"2022:9498010. doi: 10.1155/2022/9498010. eCollection 2022."",""Xin S"",""J Oncol"",""2022"",""2022/03/28"",""PMC8947876"","""",""10.1155/202…
21878748,"Sorafenib attenuates p21 in kidney cancer cells and augments cell death in combination with DNA-damaging chemotherapy","Inoue H, Hwang SH, Wecksler AT, Hammock BD, Weiss RH.","Cancer Biol Ther. 2011 Nov 1;"12(9):827-36. doi: 10.4161/cbt.12.9.17680. Epub 2011 Nov 1."",""Inoue H"",""Cancer Biol Ther"",""2011"",""2011/09/01"",""PMC3225758"","""",""10.4161/cbt.12.9.17680""";;;
34459463,"Tislelizumab combined with apatinib in the treatment of advanced renal clear cell carcinoma: a case report","Qu F, Wu S, Zhang J.","Anticancer Drugs. 2022 Jan 1;"33(1):e834-e839. doi: 10.1097/CAD.0000000000001241."",""Qu F"",""Anticancer Drugs"",""2022"",""2021/08/30"",""PMC8670338"","""",""10.1097/CAD.0000000000001241""";;;
38517387,"Identification and validation of a novel signature based on macrophage marker genes for predicting prognosis and drug response in kidney renal clear cell carcinoma by integrated analysis of single cell and bulk RNA sequencing","Chen X, Zhang Z, Qin Z, Zhu X, Wang K, Kang L, Li C, Wang H.","Aging (Albany NY). 2024 Mar 20;"16(6):5676-5702. doi: 10.18632/aging.205671. Epub 2024 Mar 20."","…
27454254,"Abstracts from the 3rd International Genomic Medicine Conference (3rd IGMC 2015) : Jeddah, Kingdom of Saudi Arabia. 30 November - 3 December 2015","Shay JW, Homma N, Zhou R, Naseer MI, Chaudhary AG, Al-Qahtani M, Hirokawa N, Goudarzi M, Fornace AJ Jr, Baeesa S, Hussain D, Bangash M, Alghamdi F, Schulten HJ, Carracedo A, Khan I, Qashqari H, Madkhali N, Saka M, Saini KS, Jamal A, Al-Maghr…
